# Supplementary material for: Oilseed rape (Brassica napus) resistance to growth of Leptosphaeria maculans in leaves of young plants contributes to quantitative resistance in stems of adult plants
Source: PLoS One. 2019 Sep 12;14(9):e0222540. doi: 10.1371/journal.pone.0222540 (PMC6742359; doi:10.1371/journal.pone.0222540)
Supplement: S1 Table — (XLSX) [file pone.0222540.s001.xlsx]

## Sheet: Sheet 1
S1 Table
Disease severity index and QTL detected in the nine DH (doubled haploid) lines from the Brassica napus DY (‘Darmor-bzh’ x ‘Yudal’) mapping population in seven field experiments
	DI95	DI96	DI07	DI08	DI09	DI11	DI12	DIBLUP
DY002	8.2422	6.808	7.517	3.3404	5.4534	7.275	5.3139	274.285	6.27856
DY046	6.9923	5.053	6.77	2.8814	4.018	6.075	6.4276	170.737	5.45961
DY052	6.8659	5.9502	5.447	3.8216	4.7584	6.275	4.85	155.581	5.42401
DY087	6.0918	4.6054	6.073	1.8898	4.0925	5.765	5.5625	68.3355	4.86857
DY128	6.4117	5.2628	4.86	1.4378	2.4221	4.925	4.5625	-38.1419	4.26884
DY071	5.2964	4.68	2.664	1.3634	3.0967	5.065	5.8449	-94.8194	4.00149
DY130	5.1528	3.8556	4.46	2.0398	2.7226	5.475	3.475	-121.439	3.88297
DY152	5.0274	4.5964	2.837	0.9804	1.304	4.04	3.7	-207.028	3.21217
DY283	4.6668	2.9846	2.627	0.943	2.3665	3.38	2.3625	-286.632	2.76149
QTL with Darmor (D) or Yudal allele in the nine DH lines
	Genotype at each QTL position
	QTL with D allele														QTL with Y allele
	A01	A02	A02	A04	A05	A06	A07	A08	A09	C04	C05	C07	C08	C09	A03	C01	C06
	69.8	1.2	61.7	22.5	26.9	91.1	20	13.4	47.3	61.5	52.8	59.3	63.2	110.4	129.2	16.2	101.5
DH lines	QTLA1	QTLA2a	QTLA2b	QTLA4	QTLA5	QTLA6	QTLA7	QTLA8	QTLA9	QTLC4	QTLC5	QTLC7	QTLC8	QTLC9	QTLA3	QTLC1	QTLC6	nb QTL
DY002	Y	Y	Y	D	Y	Y	Y	Y	Y	D	Y	Y	Y	Y	D	Y	D	3
DY046	Y	Y	D	Y	D	Y	Y	Y	Y	Y	D	D	Y	D	D	-	D	5
DY052	Y	Y	D	Y	Y	Y	Y	Y	D	Y	D	Y	D	Y	Y	D	Y	6
DY087	Y	-	Y	Y	D	Y	D	-	D	Y	Y	Y	Y	D	Y	Y	Y	7
DY128	Y	D	D	D	Y	D	Y	Y	D	Y	D	D	Y	D	D	Y	D	9
DY071	Y	Y	Y	D	Y	Y	D	D	D	Y	-	Y	D	D	Y	Y	Y	9
DY130	D	Y	Y	Y	Y	Y	D	D	D	Y	D	D	D	D	D	Y	D	9
DY152	Y	D	D	D	D	Y	D	Y	D	-	D	Y	Y	D	D	Y	D	9
DY283	D	D	D	D	Y	Y	D	Y	D	D	D	D	D	D	Y	Y	D	13
For details of these field experiments see S2 Table
