# Supplementary material for: Oilseed rape (Brassica napus) resistance to growth of Leptosphaeria maculans in leaves of young plants contributes to quantitative resistance in stems of adult plants
Source: PLoS One. 2019 Sep 12;14(9):e0222540. doi: 10.1371/journal.pone.0222540 (PMC6742359; doi:10.1371/journal.pone.0222540)
Supplement: S3 Table — (XLSX) [file pone.0222540.s003.xlsx]

## Sheet: Field expts
S2 Table: Phenotypic and genotypic data for the Brassica napus DY (‘Darmor-bzh’ x ‘Yudal’) mapping population used for detection of QTL for resistance against Leptosphaeria maculans in field experiments and controlled environment experiments
DI - disease severity index
DI_1995	DI_1996	DI_2007	DI_2008	DI_2009	DI_2011	DI_2012	DI_BLUP	*Bn-A01-p234898	*Bn-A01-p147360	*scaffoldv4_4870_4183	*Bn-A01-p108225	*Bn-A01-p195253	*Bn-A01-p178709	*Bn-A01-p108136	*Bn-A01-p207098	*Bn-A01-p145676	*Bn-A01-p137814	*Bn-A01-p235781	*scaffoldv4_18_2199832	*scaffoldv4_18_1936145	*scaffoldv4_18_1940991	*Bn-A01-p923356	*scaffoldv4_2709_25816	*Bn-A01-p1029558	*Bn-A01-p1041947	*Bn-A01-p1045881	*Bn-A01-p974934	*Bn-A01-p975640	*BS006319	*scaffoldv4_18_1563958	*scaffoldv4_18_1539003	*Bn-A01-p1324586	*Bn-A01-p1373827	*Bn-A01-p1439621	*scaffoldv4_18_1240869	*Bn-A01-p1838960	*BS007041	*scaffoldv4_15950_265	*Bn-A01-p1990755	*Bn-A01-p1993302	*scaffoldv4_18_918489	*Bn-A01-p2148059	*Bn-A01-p2177864	*Bn-A01-p2261903	*Bn-A01-p2303308	*BS007248	*Bn-A01-p2323744	*Bn-A01-p2311015	*scaffoldv4_18_597509
								A01	A01	A01	A01	A01	A01	A01	A01	A01	A01	A01	A01	A01	A01	A01	A01	A01	A01	A01	A01	A01	A01	A01	A01	A01	A01	A01	A01	A01	A01	A01	A01	A01	A01	A01	A01	A01	A01	A01	A01	A01	A01
								0	0.1	0.2	0.3	0.4	0.5	0.6	0.7	0.8	0.9	1	1.3	1.6	1.9	2.2	2.5	2.6	2.7	2.8	2.9	3	3.8	4.2	4.5	5.5	6.5	7	7.5	9	9.4	9.8	9.9	10	10.1	10.9	11.7	12.9	13.3	13.7	14.5	14.8	15.1
5.43	5.388	3.284	-	-	4.55	3.1625	-128.526	A	A	A	A	A	A	A	A	A	A	A	A	A	A	A	A	A	A	A	A	A	A	A	A	A	A	A	A	A	A	A	A	A	A	A	A	A	A	A	A	A	A
8.0742	6.8021	7.45	2.914	5.1143	7.275	5.3139	274.285	A	A	A	A	A	A	A	A	A	A	A	A	A	A	A	A	A	A	A	A	A	A	A	A	A	A	A	A	A	A	A	A	A	A	A	A	A	A	A	A	A	A
5.8461	5.782	4.16	1.2172	2.5105	5.375	3.475	-42.9818	A	A	A	A	A	A	A	A	A	A	A	A	A	A	A	A	A	A	A	A	A	A	A	A	A	A	A	A	A	A	A	A	A	A	A	A	A	A	A	A	A	A
6.658	4.0839	5.3	1.7146	3.6171	5.575	4.1125	11.5306	A	A	A	A	A	A	A	A	A	A	A	A	A	A	A	A	A	A	A	A	A	A	A	A	A	A	A	A	A	A	A	A	A	A	A	A	A	A	A	A	A	A
5.636	3.281	3.26	1.3247	2.0437	-	-	-132.273	A	A	A	A	A	A	A	A	A	A	A	A	A	A	A	A	A	A	A	A	A	A	A	A	A	A	A	A	A	A	A	A	A	A	A	A	A	A	A	A	A	A
6.4528	4.9919	-	-	-	5.74	1.3	-65.464	A	A	A	A	A	A	A	A	A	A	A	A	A	A	A	A	A	A	A	A	A	A	A	A	A	A	A	A	A	A	A	A	A	A	A	A	A	A	A	A	A	A
6.5146	4.4794	4.85	1.0555	2.0024	4.69	5.1	-36.4861	A	A	A	A	A	A	A	A	A	A	A	A	A	A	A	A	A	A	A	A	A	A	A	A	A	A	A	A	A	A	A	A	A	A	A	A	A	A	A	A	A	A
3.0284	2.2451	2.327	1.0075	0.9525	3.88	4.6875	-271.857	A	A	A	A	A	A	A	A	A	A	A	A	A	A	A	A	A	A	A	A	A	A	A	A	A	A	A	A	A	A	A	A	A	A	A	A	A	A	A	A	A	A
5.4487	2.9772	3.35	1.3292	2.2388	5.495	2.906	-150.351	-	A	A	A	A	A	A	A	A	A	A	A	A	A	A	A	A	A	A	A	A	A	A	A	A	A	A	A	A	A	A	A	A	A	-	A	A	A	A	A	A	A
5.539	4.0402	4.66	1.4933	2.0237	5.1	4.9677	-60.8129	H	H	H	H	H	H	H	H	H	H	H	H	H	H	H	H	H	H	H	H	H	H	H	H	H	H	H	H	H	H	H	H	H	H	H	H	H	H	H	H	H	H
5.7759	4.0098	2.154	1.3111	3.6545	5.065	3.675	-112.778	H	H	H	H	H	H	H	H	H	H	H	H	H	H	H	H	H	H	H	H	H	H	H	H	H	H	H	H	H	H	H	H	H	H	H	H	H	H	H	H	H	H
2.7004	4.3415	1.444	0.9644	1.76	3.85	2.725	-282.938	A	A	A	A	A	A	A	A	A	A	A	A	A	A	A	A	A	A	A	A	A	A	A	A	A	A	A	A	A	A	A	A	A	A	A	A	A	A	A	A	A	A
7.015	3.1357	4.83	1.3688	2.255	6.475	5.35	13.8232	H	H	H	H	H	H	H	H	H	H	H	H	H	H	H	H	H	H	H	H	H	H	H	H	H	H	H	H	H	H	H	H	H	H	H	H	H	H	H	H	H	H
4.4994	4.668	3.544	2.1437	2.8929	5.165	4.7625	-75.5873	A	A	A	A	A	A	A	A	A	A	A	A	A	A	A	A	A	A	A	A	A	A	A	A	A	A	A	A	A	A	A	A	A	A	A	A	A	A	A	A	A	A
5.0475	4.0366	1.7	0.8111	2.1464	3.075	3.1724	-237.978	A	A	A	A	A	A	A	A	A	A	A	A	A	A	A	A	A	A	A	A	A	A	A	A	A	A	A	A	A	A	A	A	A	A	A	A	A	A	A	A	A	A
4.4388	3.247	2.58	1.0908	1.099	5.165	2.9244	-215.562	H	H	H	H	H	H	H	H	H	H	H	H	H	H	H	H	H	H	H	H	H	H	H	H	H	H	H	H	H	H	H	H	H	H	H	H	H	H	H	H	H	H
5.2347	4.1887	4.56	1.5147	1.4611	5.7	2.2375	-123.731	A	A	A	A	A	A	A	A	A	A	A	A	A	A	A	A	A	A	A	A	A	A	A	A	A	A	A	A	A	A	A	A	A	A	A	A	A	A	A	A	A	A
5.2215	4.9103	6.067	1.9005	3.1626	5.565	5.675	55.599	A	A	A	A	A	A	A	A	A	A	A	A	A	A	A	A	A	A	A	A	A	A	A	A	A	A	A	A	A	A	A	A	A	A	A	A	A	A	A	A	A	A
5.485	3.7752	2.72	1.0744	2.7599	5.465	2.775	-145.383	A	A	A	A	A	A	A	A	A	A	A	A	A	A	A	A	A	A	A	A	A	A	A	A	A	A	A	A	H	H	H	H	H	H	H	H	H	H	H	H	H	H
4.1462	2.6364	2.394	1.081	1.8663	5.09	3.175	-228.935	H	H	H	H	H	H	H	H	H	H	H	H	H	H	H	H	H	H	H	H	H	H	H	H	H	H	H	H	H	H	H	H	H	H	H	H	H	H	H	H	H	H
6.9334	3.0404	5.517	1.0363	1.7238	6.125	2.9	-55.2088	H	H	H	H	H	H	H	H	H	H	H	H	H	H	H	H	H	H	H	H	H	H	H	H	H	H	H	H	H	H	H	H	H	H	H	H	H	A	A	A	A	A
6.1741	4.4722	4.927	1.9311	2.51	5.875	5.175	23.6303	A	A	A	A	A	A	A	A	A	A	A	A	A	A	A	A	A	A	A	A	A	A	A	A	A	A	A	A	A	A	A	A	A	A	A	A	A	A	A	A	A	A
6.891	4.1526	6.5	4.4897	4.75	6.975	5.2875	199.14	A	A	A	A	A	A	A	A	A	A	A	A	A	A	A	A	A	A	A	A	A	A	A	A	A	A	A	A	A	A	A	A	A	A	A	A	A	A	A	A	A	A
4.4642	3.0018	2.444	1.1955	1.3112	-	2.5854	-245.788	A	A	A	A	A	A	A	A	A	A	A	A	A	A	A	A	A	A	A	A	A	A	A	A	A	A	A	A	A	A	A	A	A	A	A	A	A	A	A	A	A	A
5.2764	4.433	6.127	3.4445	2.3615	6.545	5.953	95.5917	H	H	H	H	H	H	H	H	H	H	H	H	H	H	H	H	H	H	H	H	H	H	H	A	A	A	A	A	A	A	A	A	A	A	A	A	A	A	A	A	A	A
4.9314	3.9034	3.244	1.1349	1.6414	4.15	3.5378	-186.905	A	A	A	A	A	A	A	A	A	A	A	A	A	A	A	A	A	A	A	A	A	A	A	A	A	A	A	A	A	A	A	A	A	A	A	A	A	A	A	A	A	A
6.6818	5.0238	6.021	2.4873	4.3674	3	6.1972	83.1099	H	H	H	H	H	H	H	H	H	H	H	H	H	H	H	H	H	H	H	H	H	H	H	H	H	H	H	H	H	H	H	H	H	H	H	H	H	H	H	H	H	H
4.5263	3.0504	1.96	1.384	1.9744	5.415	2.75	-211.104	H	H	H	H	H	H	H	H	H	H	H	H	H	H	H	H	H	H	H	H	H	H	H	H	H	H	H	H	H	H	H	H	H	H	H	H	H	H	H	H	H	H
6.255	4.1514	3.83	1.3874	2.2101	5.475	5.3083	-36.8682	H	H	H	H	H	H	H	H	H	H	H	H	H	H	H	H	H	H	H	H	H	H	H	H	H	H	H	H	H	H	H	H	H	H	H	H	H	H	H	H	H	H
7.7172	5.6558	6.827	1.9074	4.5756	6.44	5.6125	195.191	H	H	H	H	H	H	H	H	H	H	H	H	H	H	H	H	H	H	H	H	H	H	H	H	H	H	H	H	H	H	H	H	H	H	H	H	H	H	H	H	H	H
5.2426	3.6307	2.077	1.147	0.8982	-	2.3875	-230.901	A	A	A	A	A	A	A	A	A	A	A	A	A	A	A	A	A	A	A	A	A	A	A	A	A	A	A	A	A	A	A	A	A	A	A	A	A	A	A	A	A	A
6.842	5.9425	5.267	1.5905	3.1565	6.065	4.0256	62.6041	H	H	H	H	H	H	H	H	H	H	H	H	H	H	H	H	H	H	H	H	H	H	H	H	H	H	H	H	H	H	H	H	H	H	H	H	H	H	H	H	H	H
4.7795	3.5631	1.92	0.9199	1.5048	4.625	2.2125	-242.945	H	-	H	H	H	H	H	-	-	-	H	H	H	H	H	H	H	H	H	H	H	H	H	H	H	H	H	H	H	H	H	H	H	H	H	H	-	-	H	H	-	H
6.6458	4.7883	6.057	2.1435	6.66	6.975	6.2	234.675	H	H	H	H	H	H	H	H	H	H	H	H	H	H	H	H	H	H	H	H	H	H	H	H	H	H	H	H	H	H	H	H	H	H	H	H	H	H	H	H	H	H
6.213	5.9198	4.164	1.6817	3.5523	6.1	4.925	54.8348	A	A	A	A	A	A	A	A	A	A	A	A	A	A	A	A	A	A	A	A	A	A	A	A	A	A	A	A	A	A	A	A	A	A	A	A	A	A	A	A	A	A
-	-	5.797	2.5362	3.0278	6.375	4.6875	79.5778	A	A	A	A	A	A	A	A	A	A	A	A	A
7.1041	4.8552	5.487	1.2273	4.548	5.225	4.5625	55.2169	A	A	A	A	A	A	A	A	A	A	A	A	A	A	A	A	A	A	A	A	A	A	A	A	A	A	A	A	A	A	A	A	A	A	A	A	A	A	A	A	A	A
-	-	-	-	-	-	-	-	-	-	-	-	-	-	-	-	-	-	-	-	-	-	-	-	-	-	-	-	-	-	-	-	-	-	-	-	-	-	-	-	-	-	-	-	-	-	-	-	-	-
4.9153	3.4361	4.25	2.6301	1.5533	6.175	3.6875	-91.89	H	H	H	H	H	H	H	H	H	H	H	H	H	H	H	H	H	H	H	H	H	H	H	H	H	H	H	H	H	H	H	H	H	H	H	H	H	H	H	H	H	H
5.9361	3.3605	3.027	0.9706	1.9511	4.865	2.8	-170.347	H	H	H	H	H	H	H	H	H	H	H	H	H	H	H	H	H	H	H	H	H	H	H	H	H	H	H	H	H	H	H	H	H	H	H	H	H	H	H	H	H	H
7.1071	6.0825	6.624	1.999	4.028	6.2	4.7289	157.873	A	A	A	A	A	A	A	A	A	A	A	A	A	A	A	A	A	A	A	A	A	A	A	A	A	A	A	A	A	A	A	A	A	A	A	A	A	A	A	A	A	A
6.05	5.6016	5.127	2.1539	5.7452	5.575	6.625	164.369	H	H	H	H	H	H	H	H	H	H	H	H	H	H	H	H	H	H	H	H	H	H	H	H	H	H	H	H	H	H	H	H	H	H	H	H	H	H	H	H	H	H
6.8778	4.1332	5.91	4.6164	2.0324	6.175	6.575	148.576	H	H	H	H	H	H	H	H	H	H	H	H	H	H	H	H	H	H	H	H	H	H	H	H	H	H	H	H	H	H	H	H	H	H	H	H	H	H	H	H	H	H
6.8005	5.1268	6.754	2.3676	3.6548	6.075	6.4276	170.737	A	A	A	A	A	A	A	A	A	A	A	A	A	A	A	A	A	A	A	A	A	A	A	A	A	A	A	A	A	A	A	A	A	A	A	A	A	A	A	A	A	A
6.8856	4.6459	6.5	1.1956	2.7852	6.2	5.875	103.234	H	H	H	H	H	H	H	H	H	H	H	H	H	H	H	H	H	H	H	H	H	H	H	H	H	H	H	H	H	H	H	H	H	H	H	H	H	H	H	H	H	H
6.5708	4.0468	4.81	-	-	5.315	5.025	12.2942	H	H	H	H	H	H	H	H	H	H	H	H	-	H	H	H	H	H	H	H	H	H	H	-	H	H	H	H	H	H	H	H	H	H	H	H	H	H	H	-	H	H
6.4621	2.3354	2.837	1.2103	1.018	4.7	2.5875	-194.419	H	H	H	H	H	H	H	H	H	H	H	H	H	H	H	H	H	H	H	H	H	H	H	H	H	H	H	H	H	H	H	H	H	H	H	H	H	H	H	H	H	H
4.8651	3.5442	2.27	1.5006	1.1528	5.225	2.0393	-218.236	A	A	A	A	A	A	A	A	A	A	A	A	A	A	A	A	A	A	A	A	A	A	A	A	A	A	A	A	A	A	A	A	A	A	A	A	A	A	A	A	A	A
7.0977	5.7892	5.944	1.1615	3.6656	6	5.325	117.626	-	-	-	-	-	-	-	-	-	-	-	-	-	-	-	-	-	-	-	-	-	-	-	-	-	-	-	-	-	-	-	-	-	-	-	-	-	-	-	-	-	-
6.681	5.8814	5.267	3.5817	4.4079	6.275	4.85	155.581	H	H	H	H	H	H	H	H	H	H	H	H	H	H	H	H	H	H	H	H	H	H	H	H	H	H	H	H	H	H	H	H	H	H	H	H	H	H	H	H	H	H
6.382	4.4447	6.23	4.4499	6.1768	7.075	6.95	276.323	A	A	A	A	A	A	A	A	A	A	A	A	A	A	A	A	A	A	A	A	A	A	A	A	A	A	A	A	A	A	A	A	A	A	A	A	A	A	-	A	A	A
6.4648	4.4417	2.51	1.1282	2.8035	5.825	2.4271	-100.551	A	A	A	A	A	A	A	A	A	A	A	A	A	A	A	A	A	A	A	A	A	A	A	A	A	A	A	A	A	A	A	A	A	A	A	A	A	A	A	A	A	A
6.3217	4.8773	5.09	0.9813	2.4928	-	4.225	-13.1362	A	A	A	A	A	A	A	A	A	A	A	A	A	A	A	A	A	A	A	A	A	A	A	A	A	A	A	A	A	A	A	A	A	A	A	A	A	A	A	A	A	A
6.6609	2.6826	5.134	0.9947	1.5879	6.225	2.4523	-84.7576	H	H	H	H	H	H	H	H	H	H	H	H	H	H	H	H	H	H	H	H	H	H	H	H	H	H	H	H	H	H	H	H	H	H	H	H	H	H	H	H	H	H
5.3209	3.9989	2.627	0.88	1.3478	3.9	3.5	-199.514	A	A	A	A	A	A	A	A	A	A	A	A	A	A	A	A	A	A	A	A	A	A	A	A	A	A	A	A	A	A	A	A	A	A	A	A	A	A	A	A	A	A
5.6488	3.2842	4.334	1.1323	0.7802	5.94	4.85	-86.7954	H	H	H	H	H	H	H	H	H	H	H	H	H	H	H	H	H	H	H	H	H	H	H	H	H	H	H	H	H	H	H	H	H	H	H	H	H	H	H	H	H	H
6.1162	5.5684	5.927	1.7721	5.3363	5.8	5.575	148.448	A	A	A	A	A	A	A	A	A	A	A	A	A	A	A	A	A	A	A	A	A	A	A	A	A	A	A	A	A	A	A	A	A	A	A	A	A	A	A	A	A	A
5.5253	4.9072	3.66	-	-	4.99	6.175	-3.94114	A	A	A	A	A	A	A	A	A	A	A	A	A	A	A	A	A	A	A	A	A	A	A	A	A	A	A	A	A	A	A	A	A	A	A	A	A	A	A	A	A	A
5.0611	3.8722	6.984	-	-	5.975	6.3631	104.75	H	H	H	H	H	H	H	H	H	H	H	H	H	H	H	H	H	H	H	H	H	H	H	H	H	H	H	H	H	H	H	H	H	H	H	H	H	H	H	H	H	H
5.5279	4.4568	4.1	1.3089	4.3077	5.45	2.9375	-60.8129	H	H	H	H	H	H	-	H	H	H	H	-	H	H	H	H	H	H	H	H	H	H	H	H	H	H	H	H	H	H	-	H	H	H	H	H	H	H	H	H	H	H
7.366	6.6421	7.154	-	-	5.755	5.5774	234.12	A	A	A	A	A	A	A	A	A	A	A	A	A	A	A	A	A	A	A	A	A	A	A	A	A	A	A	A	A	A	A	A	A	A	A	A	A	A	A	A	A	A
5.4607	2.7141	1.634	1.5872	1.8705	6	4.175	-145.766	A	A	A	A	A	A	A	A	A	A	A	A	A	A	A	A	A	A	A	A	A	A	A	A	A	A	A	A	A	A	A	A	A	A	A	A	A	A	A	A	A	A
6.8852	6.661	6.1	-	-	4.19	3.7	76.0393	A	A	A	A	A	A	A	A	A	A	A	A	A	A	A	A	A	A	A	A	A	A	A	A	A	A	A	A	A	A	A	A	A	A	A	A	A	A	A	A	A	A
4.7144	3.0227	6.16	1.8957	3.292	6.45	-	1.24738	A	A	A	A	A	A	A	A	A	A	A	A	A	A	A	A	A	A	A	A	A	A	A	A	A	A	A	A	A	A	A	A	A	A	A	A	A	A	A	A	A	A
6.4729	3.0492	5.594	1.3104	2.4506	5.45	2.75	-62.8508	H	H	H	H	H	H	H	H	H	H	H	H	H	H	H	H	H	H	H	H	H	H	H	H	H	H	H	H	H	H	H	H	H	H	H	H	H	H	H	H	H	H
6.1292	3.975	6.034	2.4373	2.5731	6.19	6.8445	102.342	H	H	H	H	H	H	H	H	H	H	H	H	H	H	H	H	H	H	H	H	H	H	H	H	H	H	H	H	H	H	H	H	H	H	H	H	H	H	H	H	H	H
4.8847	4.6023	3.264	1.4549	1.9333	5.05	5.75	-78.8988	A	A	A	A	A	A	A	A	A	A	A	A	A	A	A	A	A	A	A	A	A	A	A	A	A	A	A	A	A	A	A	A	A	A	A	A	A	A	A	A	A	A
5.1524	4.6287	1.7	1.1246	2.2564	5.065	5.8449	-94.8194	A	A	A	A	A	A	A	A	A	A	A	A	A	A	A	A	A	A	A	A	A	A	A	A	A	A	A	A	A	A	A	A	A	A	A	A	A	A	A	A	A	A
6.5031	3.5277	6.784	-	-	5.845	5.9	124.233	A	A	A	A	A	A	A	A	A	A	A	A	A	A	A	A	A	A	A	A	A	A	A	A	A	A	A	A	A	A	A	A	A	A	A	A	A	A	A	A	A	A
3.8316	0.9927	2.287	0.7167	1.3544	6.325	1.9625	-257.974	H	H	H	H	H	H	H	H	H	H	H	H	H	H	H	H	H	H	H	H	H	H	H	H	H	H	H	H	H	H	A	A	A	A	A	A	A	A	A	A	A	A
6.324	5.2139	4.934	1.6083	4.1905	6.125	5.65	93.5538	H	H	H	H	H	H	H	H	H	H	H	H	H	H	H	H	H	H	H	H	H	-	H	H	H	H	H	H	H	-	H	H	H	H	H	H	H	H	H	H	H	H
5.9444	3.6763	2.13	-	-	3.415	3.6125	-210.215	-	-	-	-	-	-	-	-	-	-	-	-	-	-	-	-	-	-	-	-	-	A	-	-	-	-	-	-	-	A	-	-	-	-	-	-	-	-	A	-	-	-
5.2493	5.5074	6.3	4.6782	6.2982	6.6	5.7125	245.628	H	H	H	H	H	H	H	H	H	H	H	H	H	H	H	H	H	H	H	H	H	H	H	H	H	H	H	H	H	H	H	H	H	H	H	H	H	H	H	H	H	H
7.0564	5.8681	6.457	2.13	4.1738	5.5	-	152.019	H	H	H	H	H	H	H	H	H	H	H	H	H	H	H	H	H	H	H	H	H	H	H	H	A	A	A	A	A	A	A	A	A	A	A	A	A	A	A	A	A	A
5.72	4.5256	4.41	-	-	5.8	4.803	-9.92258	A	A	A	A	A	A	A	A	A	A	A	A	A	A	A	A	A	A	A	A	A	A	A	A	A	A	A	A	A	A	A	A	A	A	A	A	A	A	A	A	A	A
5.032	3.0693	4.327	1.0687	1.2553	6.05	3.85	-126.533	A	A	A	A	A	A	A	A	A	A	A	A	A	A	A	A	A	A	A	A	A	-	A	A	A	A	A	A	A	A	A	A	A	A	A	A	A	A	A	A	A	A
4.8519	4.4164	2.827	1.3075	2.0106	5.025	4.5135	-128.444	A	A	A	A	A	A	A	A	A	A	A	A	A	A	A	A	A	A	A	A	A	A	A	A	A	A	A	A	A	A	A	A	A	A	A	A	A	A	A	A	A	A
5.2577	5.1858	1.77	1.281	1.897	4.44	3.4625	-163.469	H	H	H	H	H	H	H	H	H	H	H	H	H	H	H	H	H	H	H	H	H	H	H	H	H	H	H	H	H	H	H	H	H	H	H	H	H	H	H	H	H	H
6.5971	4.4805	5.604	-	-	5.665	6.625	127.48	A	A	A	A	A	A	A	A	A	A	A	A	A	A	A	A	A	A	A	A	A	A	A	A	A	A	A	A	A	A	A	A	A	A	A	A	A	A	A	A	A	A
6.2315	4.7511	3.344	0.7062	1.8425	4.125	3.5875	-131.119	A	A	A	A	A	A	A	A	A	A	A	A	A	A	A	A	A	A	A	A	A	A	A	A	A	A	A	A	A	A	A	A	A	A	A	A	A	A	A	A	A	A
6.9747	4.735	6.68	-	-	5.875	6.725	194.472	A	A	A	A	A	A	A	A	A	A	A	A	A	A	A	A	A	A	A	A	A	A	A	A	A	H	H	H	H	H	H	H	H	H	H	H	H	H	H	H	H	H
6.2376	5.4685	4.417	1.8	2.8886	2.78	4.8426	-44.5102	A	A	A	A	A	A	A	A	A	A	A	A	A	A	A	A	A	A	A	A	A	A	A	A	A	A	A	A	A	A	A	A	A	A	A	A	A	A	A	A	A	A
5.1406	5.738	3.364	1.3299	3.1728	5.29	4.95	-36.2314	A	A	A	A	A	A	A	A	A	A	A	A	A	A	A	A	A	A	A	A	A	A	A	A	A	A	A	A	A	A	A	A	A	A	A	A	A	A	A	A	A	A
5.9868	4.5928	5.943	1.6141	3.5513	5.765	5.5625	68.3355	H	H	H	H	H	H	H	H	H	H	H	H	H	H	H	H	H	H	H	H	H	H	H	H	H	H	H	H	H	H	H	H	H	H	H	H	H	H	H	H	H	H
5.6815	3.5346	5.027	1.461	1.6501	5.615	4.65	-57.5014	A	A	A	A	A	A	A	A	A	A	A	A	A	A	A	A	A	A	A	A	A	A	A	A	A	A	A	A	A	A	A	A	A	A	A	A	A	A	A	A	A	A
6.3219	5.5167	7.684	1.7857	4.7105	6.575	6.55	211.876	A	A	A	A	A	A	A	A	A	A	A	A	A	A	A	A	A	A	A	A	A	A	A	A	A	A	A	A	A	A	A	A	A	A	A	A	A	A	A	A	A	A
5.4135	4.1355	5.734	2.3315	3.2743	5.05	6.375	46.4287	A	A	A	A	A	A	A	A	A	A	A	A	A	A	A	A	A	A	A	A	A	A	A	A	A	A	A	A	A	A	A	A	A	A	A	A	A	A	A	A	A	A
-	-	6.867	-	-	6.9	7.025	305.614	A	A	A	A	A	A	A	A	A	A	A	A	A	A	A	A	A	A	A	A	A	A	A	A	A	A	A	A	A	A	A	A	A	A	A	A	A	A	A	A
6.9843	4.8586	5.434	1.3863	2.3959	6.025	1.9125	-16.4898	A	A	A	A	A	A	A	A	A	A	A	A	A	A	A	A	A	A	A	A	A	A	A	A	A	A	A	A	A	A	A	A	A	A	A	A	H	H	H	H	H	H
3.8897	2.9299	1.114	0.6596	1.3571	2.81	1.9	-341.399	-	-	-	-	-	-	-	-	-	-	-	-	-	-	-	-	-	-	-	-	-	A	-	-	-	-	-	-	-	A	-	-	-	-	-	-	-	-	A	-	-	-
7.6279	6.5557	5.377	3.0752	3.5925	7	5.8	198.758	A	A	A	A	A	A	A	A	A	A	A	A	A	A	A	A	A	A	A	A	A	A	A	A	A	A	A	A	A	A	A	A	A	A	A	A	A	A	A	A	A	A
6.2227	4.2806	5.004	-	-	6.12	3.7	1.01492	H	H	H	H	H	H	H	H	H	H	H	H	H	H	H	H	H	H	H	H	H	H	H	H	H	H	H	H	H	H	H	H	H	H	H	H	H	H	H	H	H	H
6.9083	5.0303	5.878	2.6018	4.7235	5.47	6	150.231	A	A	A	A	A	A	A	A	A	A	A	A	A	A	A	A	A	A	A	A	A	A	A	A	A	A	A	A	A	A	A	A	A	A	A	A	A	A	A	A	A	A
4.8539	3.992	4.834	0.8746	2.462	3.9	3.9125	-139.907	A	A	A	A	A	A	A	A	A	A	A	A	A	A	A	A	A	A	A	A	A	A	A	A	A	A	A	A	A	A	A	A	A	A	A	A	A	A	A	A	A	A
-	-	5.7	-	-	5.575	5.475	95.0429	H	H	H	H	H	H	H	H	H	H	H	H	H	H	H	H	H	H	H	H	H	H	H	H	H	H	H	H	H	H	H	H	H	H	H	H	H
5.8172	4.6408	2.6	1.4143	2.1704	5.105	4.125	-103.48	H	H	H	H	H	H	H	H	H	H	H	H	H	H	H	H	H	H	H	H	H	H	H	H	H	H	H	H	A	A	A	A	A	A	A	A	A	A	A	A	A	A
4.7678	4.2878	2.07	1.6476	3.2151	4.765	4.1	-139.907	H	H	H	H	H	H	H	H	H	H	H	H	H	H	H	H	H	H	H	H	H	H	H	H	H	H	H	H	H	H	H	H	H	H	H	H	H	H	H	H	H	H
-	-	6.95	4.6079	5.821	6.265	6.5125	335.413	H	H	H	H	H	H	H	H	H	H	H	H	H	H	H	H	H
6.6869	4.4621	6.7	3.3575	2.8579	6.725	6.6	174.94	A	A	A	A	A	A	A	A	A	A	A	A	A	A	A	A	A	A	A	A	A	A	A	A	A	A	A	A	A	A	A	A	A	A	A	A	A	A	A	A	A	A
7.5793	6.5493	6.767	-	-	6.44	6.05	267.445	A	A	A	A	A	A	A	A	A	A	A	A	A	A	A	A	A	A	A	A	A	A	A	A	A	A	A	A	A	A	A	A	A	A	A	A	A	A	A	A	A	A
6.8031	4.4866	5.627	-	-	6.275	5.375	110.561	A	A	-	A	A	A	A	A	A	A	A	-	-	-	A	-	A	A	A	A	A	A	-	-	A	A	A	-	A	A	-	A	A	-	A	A	A	A	A	A	A	-
5.7199	3.7855	5.9	1.6258	2.6688	6.485	5.3	37.5131	H	H	H	H	H	H	H	H	H	H	H	H	H	H	H	H	H	H	H	H	H	H	H	H	H	H	H	H	H	H	H	H	H	H	H	H	H	H	H	H	H	H
4.8906	3.6648	3.214	0.8305	3.496	4.825	1.8875	-174.677	-	-	-	-	-	-	-	-	-	-	-	-	-	-	-	-	-	-	-	-	-	-	-	-	-	-	-	-	-	-	-	-	-	-	-	-	-	-	-	-	-	-
6.0397	6.3517	6.657	2.4108	6.1152	6.1	6.0375	244.227	A	A	A	A	A	A	A	A	A	A	A	A	A	A	A	A	A	A	A	A	A	A	A	A	A	A	A	A	A	A	A	A	A	A	A	A	A	A	A	A	A	A
6.3523	6.2517	6.1	-	-	5.925	5.1625	160.805	A	A	A	A	A	A	A	A	A	A	A	A	A	A	A	A	A	A	A	A	A	A	A	A	A	A	A	A	A	A	A	A	A	A	A	A	A	A	A	A	A	A
6.8988	5.0503	4.734	-	-	5.75	4.1875	36.5618	H	H	H	H	H	H	H	H	H	H	H	H	H	H	H	H	H	H	H	H	H	H	H	H	H	H	H	H	H	H	H	H	H	H	H	H	H	H	H	H	H	H
4.8498	4.0471	3.51	0.7207	1.4919	4.065	5.3	-146.657	A	A	A	A	A	A	A	A	A	A	A	A	A	A	A	A	A	A	A	A	A	A	A	A	A	A	A	A	A	A	A	A	A	A	A	A	A	A	A	A	A	A
5.6806	4.8022	4.39	1.3582	2.1917	5.8	5.2	-16.8719	H	H	H	H	H	H	H	H	H	H	H	H	H	H	H	H	H	H	H	H	H	H	H	H	H	H	H	H	H	H	H	H	H	H	H	H	H	H	H	H	H	H
7.4866	4.1884	2.76	-	-	5.34	3.7125	-78.2819	H	H	H	H	H	H	H	H	H	H	H	H	H	H	H	H	H	H	H	H	H	H	H	H	H	H	H	H	H	H	H	H	H	H	H	H	H	H	H	H	H	H
7.475	6.2	8.3	-	-	6.45	7.1	297.524	A	A	A	A	A	A	A	A	A	A	A	A	A	A	A	A	A	A	A	A	A	A	A	A	A	A	A	A	A	A	A	A	A	A	A	A	A	A	A	A	A	A
6.5124	4.6295	6.867	2.0427	4.8059	6.255	6.375	181.054	A	A	A	A	A	A	A	A	A	A	A	A	A	A	A	A	A	A	A	A	A	A	A	A	A	A	A	A	A	A	A	A	A	A	A	A	A	A	A	A	A	A
5.614	4.6183	4.64	1.8053	4.195	-	5.5008	35.1749	H	H	H	H	H	H	H	H	H	H	H	H	H	H	H	H	H	H	H	H	H	H	H	H	H	H	H	H	H	H	H	H	H	H	H	H	H	H	H	H	H	H
4.7449	2.9208	5.204	-	-	6.475	4.8345	-36.07	H	H	H	H	H	H	H	H	H	H	H	H	H	H	H	H	H	H	H	H	H	H	H	H	H	H	H	H	H	H	H	H	H	H	H	H	H	H	H	H	H	H
5.2496	4.5644	3.427	1.1623	2.0544	5.44	4.0228	-110.485	-	-	H	-	-	-	-	-	-	-	-	H	H	H	-	H	-	-	-	-	-	H	H	H	-	-	-	H	-	H	H	-	-	H	-	-	-	-	H	-	-	H
4.2121	4.1245	1.827	1.1748	1.5331	4.79	3.45	-213.906	H	H	H	H	H	H	H	H	H	H	H	H	H	H	H	H	H	H	H	H	H	H	H	H	H	H	H	H	H	H	H	H	H	H	H	H	H	H	H	H	H	H
5.6953	5.0293	6.634	2.3229	1.9262	6.5	5.6161	99.6674	A	A	A	A	A	A	A	A	A	A	A	A	A	A	A	A	A	A	A	A	A	A	A	A	A	A	A	A	A	A	A	A	A	A	A	A	A	A	A	A	A	A
5.5033	4.3237	4.26	1.8274	3.0918	6.1	5	-14.1972	H	H	H	H	H	H	H	H	H	H	H	H	H	H	H	H	H	H	H	H	H	H	H	H	H	H	H	H	H	H	H	H	H	H	H	H	H	H	H	H	H	H
6.7534	5.4912	7.097	2.3928	4.7349	6.55	7.4146	242.953	H	H	H	H	H	H	H	H	H	H	H	H	H	H	H	H	H	H	H	H	H	H	H	H	H	H	H	H	H	H	H	H	H	H	H	H	H	H	H	H	H	H
6.91	5.8087	6.967	-	-	6.375	6.375	246.425	A	A	A	A	A	A	A	A	A	A	A	A	A	A	A	A	A	A	A	A	A	A	A	A	A	A	A	A	A	A	A	A	A	A	A	A	A	A	A	A	A	A
4.8944	4.2885	3.184	2.4182	2.4143	5.695	2.8591	-115.071	H	H	H	H	H	H	H	H	H	H	H	H	H	H	H	H	H	H	H	H	H	H	H	H	H	H	H	H	H	H	H	H	H	H	H	H	H	H	H	H	H	H
7.2771	4.0983	5.527	1.6739	2.2795	6.19	4.3	20.4462	H	H	H	H	H	H	H	H	H	H	H	H	H	H	H	H	H	H	H	H	H	-	H	H	H	H	H	H	H	-	H	H	H	H	H	H	H	H	-	H	H	H
6.7804	4.8052	5.257	1.4082	3.1689	5.605	6.075	71.0102	A	A	A	A	A	A	A	A	A	A	A	A	A	A	A	A	A	A	A	A	A	A	A	A	A	A	A	A	A	A	A	A	A	A	A	A	A	A	A	A	A	A
7.262	3.7444	5.11	1.4358	3.7393	6.25	5.032	48.4665	A	A	A	A	A	A	A	A	A	A	A	A	A	A	A	A	A	A	A	A	A	A	A	A	A	A	A	A	A	A	A	A	A	A	A	A	A	A	A	A	A	A
6.1781	5.5254	3.667	1.0432	1.804	4.8	4.525	-62.3413	A	A	A	A	A	A	A	A	A	A	A	A	A	A	A	A	A	A	A	A	A	A	A	A	A	A	A	A	A	A	A	A	A	A	A	A	A	A	A	A	A	A
6.2692	5.3202	4.51	1.1721	1.8984	4.925	4.5625	-38.1419	A	A	A	A	A	A	A	A	A	A	A	A	A	A	A	A	A	A	A	A	A	A	A	A	A	A	A	A	A	A	A	A	A	A	A	A	A	A	A	A	A	A
7.6163	5.4736	7.134	1.6684	2.5059	6.1	4.6	107.691	A	A	A	A	A	A	A	A	A	A	A	A	A	A	A	A	A	A	A	A	A	A	A	A	A	A	A	A	A	A	A	A	A	A	A	A	A	A	A	A	A	A
5.0425	3.7409	4.06	1.4867	2.0561	5.475	3.475	-121.439	H	H	H	H	H	H	H	H	H	H	H	H	H	H	H	H	H	H	H	H	H	H	H	H	A	A	A	A	A	A	A	A	A	A	A	A	A	A	A	A	A	A
6.4409	5.6565	6.284	2.8641	4.0201	6.725	6.0286	186.021	A	A	A	A	A	A	A	A	A	A	A	A	A	A	A	A	A	A	A	A	A	A	A	A	A	A	A	A	A	-	A	A	A	A	A	A	A	A	-	A	A	A
7.0553	4.0977	6.867	1.8324	3.5079	5.875	5.8432	114.314	H	H	H	H	H	H	H	H	H	H	H	H	H	H	H	H	H	H	H	H	H	H	H	H	H	H	H	H	H	H	H	H	H	H	H	H	H	H	H	H	H	H
6.6246	4.9544	7.464	-	-	6.45	6.6	228.822	A	A	A	A	A	A	A	A	A	A	A	A	A	A	A	A	A	A	A	A	A	A	A	A	A	A	A	A	A	A	A	A	A	A	A	A	A	A	A	A	A	A
5.9457	5.122	3.384	2.9468	2.6459	6	2.5714	-43.746	H	H	H	H	H	H	H	H	H	H	H	H	H	H	H	H	H	H	H	H	H	-	H	H	H	H	H	H	H	-	H	H	H	H	H	H	H	H	H	H	H	H
6.3625	5.4035	5.82	2.4639	4.8363	6.415	3.625	113.423	A	A	A	A	A	A	A	A	A	A	A	A	A	A	A	A	A	A	A	A	A	A	A	A	A	A	A	A	A	A	A	A	A	A	A	A	A	A	A	A	A	A
6.6163	3.578	4.86	-	-	5.915	4.05	-16.5876	H	H	-	H	H	H	H	H	H	H	H	-	-	-	H	-	H	H	H	H	H	H	-	-	H	H	H	-	H	H	-	H	H	-	H	H	H	H	H	H	H	-
7.2126	4.9552	6.717	-	-	5.165	6.225	169.862	H	H	H	H	H	H	H	H	H	H	H	H	H	H	H	H	H	H	H	H	H	H	H	H	H	H	H	H	H	H	H	H	H	H	H	H	H	H	H	H	H	H
5.6934	4.713	3.71	1.2716	2.4641	5.575	3.0728	-90.3617	A	A	A	A	A	A	A	A	A	A	A	A	A	A	A	A	A	A	A	A	A	A	A	A	A	A	A	A	A	A	A	A	A	A	A	A	A	A	A	A	A	A
5.2645	3.9138	6.274	3.1349	2.9645	6.875	6.725	116.225	A	A	A	A	A	A	A	A	A	A	A	A	A	A	A	A	A	A	A	A	A	A	A	A	A	A	A	A	A	A	A	A	A	A	A	A	A	A	A	A	A	A
6.2697	5.4993	6.077	2.5279	3.3416	6.275	4.225	94.8275	A	A	A	A	A	A	A	A	A	A	A	A	A	A	A	A	A	A	A	A	A	A	A	A	A	A	A	A	A	A	A	A	A	A	A	A	A	A	H	H	H	H
6.0463	3.75	6.07	1.2022	2.081	6.425	4.5598	9.49274	H	H	H	H	H	H	H	H	H	H	H	H	H	H	H	H	H	H	H	H	H	H	H	H	H	H	H	H	H	H	H	H	H	H	H	H	H	H	H	H	H	-
6.1215	4.7372	5.6	1.9222	3.7901	4.7	6.1607	65.9156	H	H	H	H	H	H	H	H	H	H	H	H	H	H	H	H	H	H	H	H	H	H	H	H	H	H	H	H	H	H	H	H	H	H	H	H	H	H	H	H	H	H
6.7737	3.856	5.287	1.2421	2.1918	-	5.2774	3.79455	A	A	A	A	A	A	A	A	A	A	A	A	A	A	A	A	A	A	A	A	A	A	A	A	A	A	A	A	A	A	A	A	A	A	A	A	A	A	A	A	A	A
-	-	6.55	-	-	6.55	4.4125	136.326	A	A	A	A	A	A	A	A	A	A	A	A	A	A	A	A	A	A	A	A	A	H	H	H	H	H	H	H	H	H	H	H	H	H	H	H	H	H	H	H	H	H
7.5196	4.3147	6.39	-	-	5.5	5.7	120.644	H	H	H	H	H	H	H	H	H	H	H	H	H	H	H	H	H	H	H	H	H	H	H	H	H	H	H	H	H	H	H	H	H	H	H	H	H	H	H	H	H	H
3.5189	1.7443	2.21	0.7575	1.5128	5.23	1.2271	-298.094	H	H	H	H	H	H	H	H	H	H	H	H	H	H	H	H	H	H	H	H	H	H	H	H	H	H	H	H	H	H	H	H	H	H	H	H	H	H	H	H	H	H
5.4772	3.7314	4.45	1.2245	2.8297	5.675	4.1375	-71.3842	A	A	A	A	A	A	A	A	A	A	A	A	A	A	A	A	A	A	A	A	A	A	A	A	A	A	A	A	A	A	A	A	A	A	A	A	A	A	A	A	A	A
5.7036	5.1164	5.6	1.5247	2.6228	5.175	4.208	-8.08367	A	A	A	A	A	A	A	A	A	A	A	A	A	A	A	A	A	A	A	A	A	A	A	A	A	A	A	A	A	A	A	A	A	A	A	A	A	A	A	A	A	A
7.0825	4.8882	5.684	3.1538	3.5681	5.35	5.9	120.81	A	A	A	A	A	A	A	A	A	A	A	A	A	A	A	A	A	A	A	A	A	A	A	A	A	A	A	A	A	A	A	A	A	A	A	A	A	A	A	A	A	A
5.8455	4.8975	6.867	-	-	6.75	5.0793	138.93	-	-	-	-	-	-	-	-	-	-	-	-	-	-	-	-	-	-	-	-	-	-	-	-	-	-	-	-	-	A	-	-	-	-	-	-	-	-	A	-	-	-
6.4616	3.1859	3.627	-	-	4.715	3.3	-130.748	H	H	H	H	H	H	H	H	H	H	H	H	H	H	H	H	H	H	H	H	H	H	H	H	H	H	H	H	H	H	H	H	H	H	H	H	H	H	H	H	H	H
4.8564	4.4975	2.12	0.7987	1.038	4.04	3.7	-207.028	H	H	H	H	H	H	H	H	H	H	H	H	H	H	H	H	H	H	H	H	H	H	A	A	A	A	A	A	A	A	A	A	A	A	A	A	A	A	A	A	A	A
-	-	5.844	-	-	6.015	5.245	115.555	H	H	H	H	H	H	H	H	H	H	H	H	H	H	H	H	H	H	H	H	H	H	H	H	H	H	H	H	H	H	H	H	H	H	H	H	H	H	H	H	H	H
-	-	5.66	-	-	6.65	4.85	118.151	H	H	H	H	H	H	H	H	H	H	H	H	H	H	H	H	H	H	H	H	H	H	H	H	H	H	H	H	H	H	H	H	H	H	H	H	H	H	H	H	H	H
-	-	4.297	-	-	6.76	2.5634	-60.7433	A	A	A	A	A	A	A	A	A	A	A	A	A	A	A	A	A	A	A	A	A	A	A	A	A	A	A	A	A	A	A	A	A	A	A	A	A	A	A	A	A	A
-	-	6.954	-	-	6	5.525	185.139	H	H	H	H	H	H	H	H	H	H	H	H	H	H	H	H	H	H	H	H	H	H	H	H	H	H	H	H	H	H	H	H	H	H	H	H	H	H	H	H	H	H
-	-	5.57	-	-	5.92	4.65	59.991	A	A	A	A	A	A	A	A	A	A	A	A	A	A	A	A	A	A	A	A	A	A	A	A	A	A	A	A	H	H	H	H	H	H	H	H	H	H	H	H	H	H
-	-	2.637	-	-	4.265	2.5125	-269.237	H	H	H	H	H	H	H	H	H	H	H	H	H	H	A	A	A	A	A	A	A	A	A	A	A	A	A	A	A	A	A	A	A	A	A	A	A	A	A	A	A
7.4693	6.4381	7.447	-	-	6.375	5.75	260.78	A	A	-	A	A	A	A	A	A	A	A	-	-	-	A	-	A	A	A	A	A	A	-	-	A	A	A	-	A	A	-	A	A	-	A	A	A	A	A	A	A	-
-	-	4.774	-	-	6.09	5.225	58.4332	H	H	H	H	H	H	H	H	H	H	H	H	H	H	H	H	H	H	H	H	H	H	H	H	H	H	H	H	H	H	H	H	H	H	H	H	H	H	H	H	H	H
-	-	7.06	-	-	6.525	5.7006	230.837	H	H	H	H	H	H	H	H	H	H	H	H	H	H	H	H	H	H	H	H	H	H	H	H	H	H	H	H	H	H	H	H	H	H	H	H	H	H	H	H	H	H
-	-	1.837	-	-	3.565	3.3	-299.615	A	A	A	A	A	A	A	A	A	A	A	A	A	A	A	A	A	A	A	A	A	A	A	A	A	A	A	A	A	A	A	A	A	A	A	A	A	A	A	A
-	-	7.6	-	-	6.35	6.45	272.38	A	A	A	A	A	A	A	A	A	A	A	A	A	A	A	A	A	A	A	A	A	A	A	A	A	A	A	A	A	A	A	A	A	A	A	A	A	A	A	A	A	A
-	-	1.834	-	-	-	4.1125	-214.097	H	H	H	H	H	H	H	H	H	H	H	H	H	H	H	H	H	H	H	H	H	H	H	H	H	H	H	H	H	H	H	H	H	H	H	H	H	H	H	H	H	H
-	-	1.357	-	-	-	3.1409	-290.199	H	H	H	H	H	H	H	H	H	H	H	H	H	H	H	H	H	H	H	H	H	H	H	H	H	H	H	H	H	H	H	H	H	H	H	H	H	H	H	H	H	H
-	-	2.237	-	-	4.46	4.3	-200.951	-	-	H	-	-	-	-	-	-	-	-	H	H	H	-	H	-	-	-	-	-	H	H	H	-	-	-	H	-	H	H	-	-	H	-	-	-	-	H	-
-	-	4.594	-	-	6.225	5.925	95.0429	H	H	H	H	H	H	H	H	H	H	H	H	H	H	H	H	H	H	H	H	H	H	H	H	H	H	H	H	H	H	H	H	H	H	H	H	H	H	H	H	H	H
-	-	5.224	-	-	6.225	5.7488	121.267	A	A	A	A	A	A	A	A	A	A	A	A	A	A	A	A	A	A	A	A	A	A	A	A	A	A	A	A	A	A	A	A	A	A	A	A	A	A	A	A	A	A
-	-	1.077	-	-	-	-	-318.385	A	A	A	A	A	A	A	A	A	A	A	A	A	A	A	A	A	A	A	A	A	A	A	A	A	A	A	A	A	H	H	H	H	H	H	H	H	H	H	H	H	H
-	-	5.257	-	-	5.4	5.4125	52.721	A	A	A	A	A	A	A	A	A	A	A	A	A	A	A	A	A	A	A	A	A	A	A	A	A	A	A	A	A	A	A	A	A	A	-	-	A	A	A	A	A	A
-	-	5.627	-	-	6.075	6.35	172.676	A	A	A	A	A	A	A	A	A	A	A	A	A	A	A	A	A	A	A	A	A	-	A	A	A	A	A	A	A	A	A	A	A	A	A	A	A	A	A	A	A	A
-	-	5.02	-	-	6.5	4.3762	44.1528	A	A	A	A	A	A	A	A	A	A	A	A	A	A	A	A	A	A	A	A	A	A	A	A	A	A	A	A	A	A	A	A	A	A	A	A	A	A	A	A	A	A
-	-	1.494	-	-	5.79	5.9939	-50.8768	A	A	A	A	A	A	A	A	A	A	A	A	A	A	A	A	A	A	A	A	A	A	A	A	A	A	A	A	A	A	A	A	A	A	A	A	A	A	A	A	A	A
-	-	4.737	-	-	6.785	5.225	91.1483	H	H	H	H	H	H	H	H	H	H	H	H	H	H	H	H	H	H	H	H	H	H	H	H	H	H	H	H	H	H	H	H	H	H	H	H	H	H	H	H	H	H
-	-	4.727	-	-	5.785	4.2647	-16.3442	A	A	A	A	A	A	A	A	A	A	A	A	A	A	A	A	A	A	A	A	A	A	A	A	A	A	A	A	A	A	A	A	A	A	A	A	A	A	A	A
-	-	5.434	-	-	6.225	4.9878	88.2922	A	A	A	A	A	A	A	A	A	A	A	A	A	A	A	A	A	A	A	A	A	A	A	A	A	A	A	A	A	A	A	A	A	A	A	A	A	A	A	A	A	A
-	-	3.344	-	-	3.865	3.25	-232.368	A	A	A	A	A	A	A	A	A	A	A	A	A	A	A	A	A	A	A	A	A	A	A	A	A	A	A	A	A	A	A	A	A	A	A	A	A	A	A
-	-	4.27	-	-	6.525	4.1382	-7.77597	A	A	A	A	A	A	A	A	A	A	A	A	A	A	A	A	A	A	A	A	A	A	A	A	A	A	A	A	A	A	A	A	A	A	A	A	A	A	A	A	A
-	-	2.604	-	-	3.415	5.65	-156.292	H	-	-	-	-	-	A	-	-	-	-	-	A	-	H	-	-	-	-	-	A	H	H	H	H	H	H	H	H	H	H	H	H	H	H	H	H	H	H	H
-	-	3.264	-	-	-	4.9583	-78.0247	A	A	A	A	A	A	A	A	A	A	A	A	A	A	A	A	A	A	A	A	A	A	A	A	A	A	A	A	A	A	A	A	A	A	A	A	A	A	A	A	A	A
-	-	2.14	-	-	3.575	3.225	-291.826	A	A	A	A	A	A	A	A	A	A	A	A	A	A	A	A	A	A	A	A	A	A	A	A	A	A	A	A	A	-	A	A	A	A	A	A	A	A	-
-	-	4.457	-	-	5.865	3.1	-78.1394	H	H	H	H	H	H	H	H	H	H	H	H	H	H	H	H	H	H	H	H	H	H	H	H	H	H	H	H	H	H	H	H	H	H	H	H	H	H	H	H	H
-	-	1.087	-	-	3.4	2.0625	-378.807	A	A	A	A	A	A	A	A	A	A	A	A	A	A	A	A	A	A	A	A	A	A	A	A	A	A	A	A	A	A	A	A	A	A	A	A	A	A	A	A	A
-	-	5.127	-	-	5.775	4.7125	31.6899	H	H	H	H	H	H	H	H	H	H	H	H	H	H	H	H	H	H	H	H	H	H	H	H	H	H	H	H	H	H	H	H	H	H	H	H	H	H	H	H	H	H
-	-	5.2	-	-	4.25	5.35	-17.9021	A	A	A	A	A	A	A	A	A	A	A	A	A	A	A	A	A	A	A	A	A	A	A	A	A	A	A	A	A	A	A	A	A	A	A	A	A	A	A	A	A	A
-	-	7.29	-	-	6.7	6.875	305.874	-	-	-	-	-	-	-	-	-	-	-	-	-	-	-	-	-	-	-	-	-	-	-	-	-	-	-	-	-	-	-	-	-	-	-	-	-	-	-	-	-	-
-	-	6.177	-	-	6.5	4.575	123.863	H	H	H	H	H	H	H	H	H	H	H	H	H	H	H	H	H	H	H	H	H	H	H	H	H	H	H	H	H	H	H	H	H	H	H	H	H	H	H	H	H	H
-	-	1.804	-	-	4.615	1.6716	-312.857	A	A	A	A	A	A	A	A	A	A	A	A	A	A	A	A	A	A	A	A	A	A	A	A	A	A	A	A	A	A	A	A	A	A	A	A	A	A	A	A
-	-	6.267	-	-	6.19	7.15	249.271	H	H	H	H	H	H	H	H	H	H	H	H	H	H	H	H	H	H	H	H	H	H	H	H	H	H	H	H	H	H	H	H	H	H	H	H	H	H	H	H	H	H
-	-	1.944	-	-	6.275	3.125	-155.773	A	A	A	A	A	A	A	A	A	A	A	A	A	A	A	A	A	A	A	A	A	A	A	A	A	A	A	A	A	A	A	A	A	A	A	A	A	A	A
-	-	7.267	-	-	5.95	6.675	257.58	A	A	A	A	A	A	A	A	A	A	A	A	A	A	A	A	A	A	A	A	A	A	A	A	A	A	A	A	A	A	A	A	A	A	A	A	A	A	A	A	A	A
-	-	3.927	-	-	5.37	4.425	-77.3605	A	A	A	A	A	A	A	A	A	A	A	A	A	A	A	A	A	A	A	A	A	A	A	A	A	A	A	A	A	A	A	A	A	A	A	A	A	A	A
-	-	6.017	-	-	6.575	6.325	219.932	A	A	A	A	A	A	A	A	A	A	A	A	A	A	A	A	A	A	A	A	A	A	A	A	A	H	H	H	H	H	H	H	H	H	H	H	H	H	H	H	H	H
-	-	3.794	-	-	5.775	2.1582	-148.243	A	A	A	A	A	A	A	A	A	A	A	A	A	A	A	A	A	A	A	A	A	A	A	A	A	A	A	A	A	A	A	A	A	A	A	A	A	A	A
-	-	6.984	-	-	6.015	6.6547	251.608	H	H	H	H	H	H	H	H	H	H	H	H	H	H	H	A	A	A	A	A	A	A	A	A	A	A	A	A	A	A	A	A	A	A	A	A	A	A	A	A
-	-	1.654	-	-	2.95	4.6674	-266.641	A	A	A	A	A	A	A	A	A	A	A	A	A	A	A	A	A	A	A	A	A	A	A	A	A	A	A	A	A	A	A	A	A	A	A	A	A	A	A	A
-	-	3.234	-	-	4.96	2.3875	-213.933	H	H	H	H	H	H	H	H	H	H	H	H	H	H	H	H	H	H	H	H	H	H	H	H	H	H	H	H	H	H	H	H	H	H	H	H	H	H	H	H
-	-	4.384	-	-	6.315	5.7665	80.5029	A	A	A	A	A	A	A	A	A	A	A	A	A	A	A	A	A	A	A	A	A	A	A	A	A	A	A	A	A	A	A	A	A	A	A	A	A	A	A	A	A	A
-	-	3.67	-	-	5.39	-	-93.2633	H	H	H	H	H	H	H	H	H	H	H	H	H	H	H	H	H	H	H	H	H	H	H	H	H	H	H	H	H	H	H	H	H	H	H	H	H	H	H	H	H	H
6.0262	6.0349	3.217	-	-	3.43	6.3095	-8.72629	H	H	H	H	H	H	H	H	H	H	H	H	H	H	H	H	H	H	H	H	H	H	H	H	H	H	A	A	A	A	A	A	A	A	A	A	A	A	A	A	A	A
-	-	5.177	-	-	6.59	3.9875	38.181	H	H	H	H	H	H	H	H	H	H	H	H	H	H	H	H	H	H	H	H	H	H	H	H	H	H	H	H	H	H	H	H	H	H	H	H	H	H	H	H
-	-	-	-	-	-	-	-	-	-	A	-	-	-	-	-	-	-	-	A	A	A	-	A	-	-	-	-	-	-	A	A	-	-	-	A	-	-	A	-	-	A	-	-	-	-	-	-	-	A
-	-	7.12	-	-	6.55	6.5125	279.39	A	A	A	A	A	A	A	A	A	A	A	A	A	A	A	A	A	A	A	A	A	A	A	A	A	A	A	A	A	A	A	A	A	A	A	A	A	A	A	A	A	A
-	-	-	-	-	-	-	-	-	-	A	-	-	-	-	-	-	-	-	A	A	A	-	A	-	-	-	-	-	-	A	A	-	-	-	A	-	-	A	-	-	A	-	-	-	-	-	-	-	A
-	-	6.07	-	-	6.45	5.4125	163.07	A	A	A	A	A	A	A	A	A	A	A	A	A	A	A	A	A	A	A	A	A	A	A	A	A	A	A	A	A	A	A	A	A	A	A	A	A	A	A	A	A	A
5.5359	3.6462	5.367	-	-	6.3	4.0171	-19.4929	H	H	H	H	H	H	H	H	H	H	H	H	H	H	H	H	H	H	H	H	H	H	H	H	H	H	H	H	H	H	H	H	H	H	H	H	H	H	H	H	H	H
-	-	3.644	-	-	5.545	5.5824	-10.6321	H	H	H	H	H	H	H	H	H	H	H	H	H	H	H	H	H	H	H	H	H	H	H	H	H	H	H	H	H	H	H	H	H	H	H	H	H	H	H	H
-	-	3.227	-	-	3.72	2.85	-258.332	H	H	H	H	H	H	H	H	H	H	H	H	H	H	H	H	H	H	H	H	H	H	H	H	H	H	H	H	H	H	H	H	H	H	H	H	H	H	H	H
-	-	3.304	-	-	5.64	1.5107	-199.133	H	H	H	H	H	H	H	H	H	H	H	H	H	H	H	H	H	H	H	H	H	H	H	H	H	H	H	H	H	H	H	H	H	H	H	H	H	H	H
-	-	-	-	-	-	-	-	-	-	A	-	-	-	-	-	-	-	-	A	A	A	-	A	-	-	-	-	-	-	A	A	-	-	-	A	-	-	A	-	-	A	-	-	-	-	-	-	-	A
-	-	7.21	-	-	6.725	6.45	285.881	H	-	H	-	-	-	A	-	-	-	H	H	H	H	H	H	H	H	H	H	H	H	H	H	H	H	H	H	A	A	A	A	A	A	A	A	A	A	A	A	A	A
-	-	-	-	-	-	-	-	-	-	H	-	-	-	-	-	-	-	-	H	H	H	-	H	-	-	-	-	-	-	H	H	-	-	-	H	-	-	H	-	-	H	-	-	-	-	-	-	-	H
-	-	-	-	-	-	-	-	-	-	H	-	-	-	-	-	-	-	-	H	H	H	-	H	-	-	-	-	-	-	H	H	-	-	-	H	-	-	H	-	-	H	-	-	-	-	-	-	-	H
-	-	-	-	-	-	-	-	-	-	A	-	-	-	-	-	-	-	-	A	A	A	-	A	-	-	-	-	-	-	A	A	-	-	-	A	-	-	A	-	-	A	-	-	-	-	-	-	-	A
6.2264	2.7347	2.687	-	-	-	2.8034	-207.484	H	H	H	H	H	H	H	H	H	H	H	H	H	H	H	H	H	H	H	H	H	H	H	H	H	H	H	H	H	H	H	H	H	H	H	H	H	H	H	H	H	H
-	-	-	-	-	-	-	-	-	-	H	-	-	-	-	-	-	-	-	H	H	H	-	H	-	-	-	-	-	-	H	H	-	-	-	H	-	-	H	-	-	H	-	-	-	-	-	-	-	H
-	-	6.484	-	-	5.825	6.725	224.865	A	A	A	A	A	A	A	A	A	A	A	A	A	A	A	A	A	A	A	A	A	A	A	A	A	A	A	A	A	A	A	A	A	A	A	H	H	H	H	H	H	H
-	-	6.507	-	-	6.35	6.025	218.633	A	A	A	A	A	A	A	A	A	A	A	A	A	A	A	A	A	A	A	A	A	A	A	A	A	A	A	A	A	A	A	A	A	A	A	H	H	H	H	H	H	H
-	-	-	-	-	-	-	-	-	-	H	-	-	-	-	-	-	-	-	H	H	H	-	H	-	-	-	-	-	-	H	H	-	-	-	H	-	-	H	-	-	H	-	-	-	-	-	-	-	H
-	-	6.017	-	-	6.375	6.2085	203.055	A	A	-	A	A	A	A	A	A	A	A	-	-	-	A	-	A	A	A	A	A	A	-	-	A	A	A	-	A	A	-	A	A	-	A	A	A	A	A	A	A
-	-	3.034	-	-	4.375	4.1363	-185.632	H	H	H	H	H	H	H	H	H	H	H	H	H	H	H	H	H	H	H	H	H	H	H	H	H	H	H	H	H	H	H	H	H	H	H	H	H	H	H
-	-	6.644	-	-	6.875	6.4539	273.159	H	H	H	H	H	H	H	H	H	H	H	H	H	H	H	H	H	H	H	H	H	H	H	H	H	H	H	H	H	H	H	H	H	H	H	H	H	H	H	H
-	-	-	-	-	-	-	-	-	-	H	-	-	-	-	-	-	-	-	H	H	H	-	H	-	-	-	-	-	-	H	H	-	-	-	H	-	-	H	-	-	H	-	-	-	-	-	-	-	H
-	-	-	-	-	-	-	-	-	-	A	-	-	-	-	-	-	-	-	A	A	A	-	A	-	-	-	-	-	-	A	A	-	-	-	A	-	-	A	-	-	A	-	-	-	-	-	-	-	A
-	-	-	-	-	-	-	-	-	-	H	-	-	-	-	-	-	-	-	H	H	H	-	H	-	-	-	-	-	-	H	H	-	-	-	H	-	-	H	-	-	H	-	-	-	-	-	-	-	H
-	-	-	-	-	-	-	-	-	-	H	-	-	-	-	-	-	-	-	H	H	H	-	H	-	-	-	-	-	-	H	H	-	-	-	H	-	-	H	-	-	H	-	-	-	-	-	-	-	H
-	-	5.44	-	-	5.68	4.15	11.178	A	A	A	A	A	A	A	A	A	A	A	A	A	A	A	A	A	A	A	A	A	A	A	A	A	A	A	A	A	A	A	A	A	A	A	A	A	A	A	A	A	A
-	-	5.617	-	-	5.825	5.8875	132.172	A	A	A	A	A	A	A	A	A	A	A	A	A	A	A	A	A	A	A	A	A	A	A	A	A	A	A	A	A	A	A	A	A	A	A	A	A	A	A	A	A	A
-	-	-	-	-	-	-	-	-	-	H	-	-	-	-	-	-	-	-	H	H	H	-	H	-	-	-	-	-	-	H	H	-	-	-	H	-	-	H	-	-	H	-	-	-	-	-	-	-	H
-	-	5.294	-	-	6.79	5.55	139.442	H	H	H	H	H	H	H	H	H	H	H	H	H	H	H	H	H	H	H	H	H	H	H	H	H	H	H	H	H	H	H	H	H	H	H	H	H	H	H	H	H	H
-	-	-	-	-	-	-	-	-	-	A	-	-	-	-	-	-	-	-	A	A	A	-	A	-	-	-	-	-	-	A	A	-	-	-	A	-	-	A	-	-	A	-	-	-	-	-	-	-	A
-	-	5.354	-	-	5.6	3.125	-43.6068	-	-	-	-	-	-	-	-	-	-	-	-	-	-	-	-	-	-	-	-	-	-	-	-	-	-	-	-	-	-	-	-	-	-	-	-	-	-	-	-	-	-
-	-	-	-	-	-	-	-	-	-	H	-	-	-	-	-	-	-	-	H	H	H	-	H	-	-	-	-	-	-	H	H	-	-	-	H	-	-	H	-	-	H	-	-	-	-	-	-	-	H
-	-	-	-	-	-	-	-	-	-	H	-	-	-	-	-	-	-	-	H	H	H	-	H	-	-	-	-	-	-	H	H	-	-	-	H	-	-	H	-	-	H	-	-	-	-	-	-	-	H
-	-	-	-	-	-	-	-	-	-	A	-	-	-	-	-	-	-	-	A	A	A	-	A	-	-	-	-	-	-	A	A	-	-	-	A	-	-	A	-	-	A	-	-	-	-	-	-	-	A
-	-	1.244	-	-	4.21	2.6125	-318.05	H	H	H	H	H	H	H	H	H	H	H	H	H	H	H	H	H	H	H	H	H	H	H	H	H	H	H	H	H	H	H	H	H	H	H	H	H	H	H
-	-	3.167	-	-	6.35	4.0971	-67.494	A	-	-	-	-	-	-	-	-	-	-	-	-	-	-	-	-	-	-	-	-	A	-	-	-	-	A	-	A	A	-	A	A	-	A	A	A	A	A	A	A
5.0267	2.722	4.81	-	-	5.38	3.925	-119.981	H	H	H	H	H	H	H	H	H	H	H	H	H	H	H	H	H	H	H	H	H	H	H	H	H	H	H	H	H	H	H	H	H	H	H	H	H	H	H	H	H	H
4.986	5.1387	1.507	-	-	3.575	1.8875	-	-	-	A	-	-	-	-	-	-	-	-	A	A	A	-	A	-	-	-	-	-	-	A	A	-	-	-	A	-	-	A	-	-	A	-	-	-	-	-	-	-	A
-	-	-	-	-	-	-	-	-	-	H	-	-	-	-	-	-	-	-	H	H	H	-	H	-	-	-	-	-	-	H	H	-	-	-	H	-	-	A	-	-	A	-	-	-	-	-	-	-	A
4.4694	3.5043	2.803	-	-	3.425	2.35	-252.769	H	H	H	H	H	H	H	H	H	H	H	H	H	H	H	H	H	H	H	H	H	H	H	H	H	H	H	H	H	H	H	H	H	H	H	H	H	H	H	H	H	H
-	-	-	-	-	-	-	-	-	-	H	-	-	-	-	-	-	-	-	H	H	H	-	H	-	-	-	-	-	-	H	H	-	-	-	H	-	-	H	-	-	H	-	-	-	-	-	-	-	H
-	-	-	-	-	-	-	-290.367	H	H	H	H	H	H	H	H	H	H	H	H	H	H	H	H	H	H	H	H	H	H	H	H	H	H	H	H	H	H	H	H	H	H	H	H	H	H	H	H	H	H
-	-	6.35	-	-	5.725	5.675	154.761	H	H	H	H	H	H	H	H	H	H	H	H	H	H	H	H	H	H	H	H	H	H	H	H	H	H	H	H	H	H	H	H	H	H	H	H	H	H	H	H	H	H
-	-	3.837	-	-	5.575	3.8161	-94.7566	A	A	A	A	A	A	A	A	A	A	A	A	A	A	A	A	A	A	A	A	A	A	A	A	A	A	A	A	A	A	A	A	A	A	A	A	A	A	A
-	-	-	-	-	-	-	-	-	-	H	-	-	-	-	-	-	-	-	H	H	H	-	H	-	-	-	-	-	-	H	H	-	-	-	H	-	-	H	-	-	H	-	-	-	-	-	-	-	H
-	-	-	-	-	-	-	-	-	-	H	-	-	-	-	-	-	-	-	H	H	H	-	H	-	-	-	-	-	-	H	H	-	-	-	A	-	-	A	-	-	A	-	-	-	-	-	-	-	A
-	-	-	-	-	-	-	-	-	-	H	-	-	-	-	-	-	-	-	H	H	H	-	H	-	-	-	-	-	-	H	H	-	-	-	H	-	-	H	-	-	H	-	-	-	-	-	-	-	H
-	-	-	-	-	-	-	-	-	-	H	-	-	-	-	-	-	-	-	H	H	H	-	H	-	-	-	-	-	-	H	H	-	-	-	H	-	-	H	-	-	A	-	-	-	-	-	-	-	A
-	-	2.237	-	-	6.325	2.261	-174.467	H	H	H	H	H	H	H	H	H	H	H	H	H	H	H	H	H	H	H	H	H	H	H	H	H	H	H	H	H	H	H	H	H	H	H	H	H	H	H	H	H	H
-	-	6.827	-	-	6.54	6.55	270.822	A	A	A	A	A	A	A	A	A	A	A	H	H	H	H	H	H	H	H	H	H	H	H	H	H	H	H	H	H	H	H	H	H	H	H	H	H	H	H	H	H	H
-	-	6.21	-	-	6.925	6.05	229.019	A	A	A	A	A	A	A	A	A	A	A	A	A	A	A	A	A	A	A	A	A	A	A	A	A	A	A	A	A	A	A	A	A	A	A	A	A	A	A	A	A	A
-	-	1.894	-	-	-	2.95	-275.82	H	H	H	H	H	H	H	H	H	H	H	H	H	H	H	H	H	H	H	H	H	H	H	H	H	H	H	H	H	H	H	H	H	H	H	H	H	H	H	H	H	H
-	-	-	-	-	-	-	-	-	-	A	-	-	-	-	-	-	-	-	A	A	A	-	A	-	-	-	-	-	-	A	A	-	-	-	A	-	-	A	-	-	A	-	-	-	-	-	-	-	A
5.7805	4.2112	2.7	-	-	5.75	2.1532	-146.47	H	H	H	H	H	H	H	H	H	H	H	H	H	H	H	H	H	H	H	H	H	H	H	H	H	H	H	H	H	H	H	H	H	H	H	H	H	H	H	H	H	H
-	-	5.4	-	-	-	6.375	176.935	A	A	A	A	A	A	A	A	A	A	A	A	A	A	A	A	A	A	A	A	A	A	A	A	A	A	A	A	A	A	A	A	A	A	A	A	A	A	A	A	A	A
-	-	-	-	-	-	-	-	-	-	H	-	-	-	-	-	-	-	-	H	H	H	-	H	-	-	-	-	-	-	H	H	-	-	-	H	-	-	H	-	-	H	-	-	-	-	-	-	-	H
-	-	3.347	-	-	6.3	2.45	-127.991	A	A	A	A	A	A	A	A	A	A	A	A	A	A	A	A	A	A	A	A	A	A	A	A	A	A	A	A	A	A	A	A	A	A	A	A	A	A	A	A	A	A
4.5093	2.9533	1.76	0.7874	1.7643	3.38	2.3625	-286.632	H	H	H	H	H	H	H	H	H	H	H	H	H	H	H	H	H	H	H	H	H	H	H	H	H	H	H	H	H	H	H	H	H	H	H	H	H	H	H	H	H	H
-	-	2.887	-	-	6.575	4.25	-59.9644	-	-	-	-	-	-	-	-	-	-	-	-	-	-	-	-	-	-	-	-	-	-	-	-	-	-	-	-	-	-	-	-	-	-	-	-	-	-	-	-	-	-
-	-	3.35	-	-	5.46	3.4803	-137.079	A	A	A	A	A	A	A	A	A	A	A	A	A	A	A	A	A	A	A	A	A	A	A	A	A	A	A	A	A	A	A	A	A	A	A	A	A	A	A	A	A	A
-	-	-	-	-	-	-	-	-	-	H	-	-	-	-	-	-	-	-	H	H	H	-	H	-	-	-	-	-	-	H	H	-	-	-	H	-	-	H	-	-	H	-	-	-	-	-	-	-	H
-	-	-	-	-	-	-	-	-	-	A	-	-	-	-	-	-	-	-	A	A	A	-	A	-	-	-	-	-	-	H	H	-	-	-	H	-	-	H	-	-	H	-	-	-	-	-	-	-	H
-	-	6.154	-	-	-	6.525	248.127	A	A	A	A	A	A	A	A	A	A	A	A	A	A	A	A	A	A	A	A	A	A	A	A	A	A	A	A	A	A	A	A	A	A	A	A	A	A	A	A	A	A
-	-	-	-	-	-	-	-	-	-	A	-	-	-	-	-	-	-	-	A	A	A	-	A	-	-	-	-	-	-	A	A	-	-	-	A	-	-	A	-	-	A	-	-	-	-	-	-	-	A
-	-	-	-	-	-	-	-	-	-	A	-	-	-	-	-	-	-	-	A	A	A	-	A	-	-	-	-	-	-	A	A	-	-	-	A	-	-	A	-	-	A	-	-	-	-	-	-	-	A
-	-	5.334	-	-	6.6	2.9396	5.46586	-	-	-	-	-	-	-	-	-	-	-	-	-	-	-	-	-	-	-	-	-	A	-	-	-	-	-	-	-	A	-	-	-	-	-	-	-	-	A	-	-	-
-	-	-	-	-	-	-	-	-	-	A	-	-	-	-	-	-	-	-	A	A	A	-	A	-	-	-	-	-	-	A	A	-	-	-	A	-	-	A	-	-	A	-	-	-	-	-	-	-	A
-	-	-	-	-	-	-	-	-	-	H	-	-	-	-	-	-	-	-	H	H	H	-	H	-	-	-	-	-	-	H	H	-	-	-	H	-	-	H	-	-	H	-	-	-	-	-	-	-	H
-	-	-	-	-	-	-	-	-	-	H	-	-	-	-	-	-	-	-	H	H	H	-	H	-	-	-	-	-	-	H	H	-	-	-	H	-	-	H	-	-	H	-	-	-	-	-	-	-	H
-	-	-	-	-	-	-	-	-	-	H	-	-	-	-	-	-	-	-	H	H	H	-	H	-	-	-	-	-	-	H	H	-	-	-	H	-	-	H	-	-	H	-	-	-	-	-	-	-	A
-	-	5.13	-	-	6.5	2.55	-23.6142	A	A	-	A	A	-	A	A	A	-	-	-	-	-	A	-	A	A	A	A	-	A	-	-	-	A	-	-	A	A	-	A	A	-	A	A	A	A	A	A	A	-
-	-	-	-	-	-	-	-	A	A	A	A	A	A	A	A	A	A	A	A	A	A	A	A	A	A	A	A	A	-	A	A	A	A	A	A	A	-	A	A	A	A	A	A	A	A	-	A	A	A
-	-	-	-	-	-	-	-	A	A	A	A	A	A	A	A	A	A	A	A	A	A	A	A	A	A	A	A	A	-	A	A	A	A	A	A	A	-	A	A	A	A	A	A	A	A	-	A	A	A
-	-	-	-	-	-	-	-	A	A	A	A	A	A	A	A	A	A	A	A	A	A	A	A	A	A	A	A	A	-	A	A	A	A	A	A	A	-	A	A	A	A	A	A	A	A	-	A	A	A
-	-	1.657	-	-	-	2.9509	-285.289	A	A	A	A	A	A	A	A	A	A	A	A	A	A	A	A	A	A	A	A	A	A	A	A	A	A	A	A	A	A	A	A	A	A	A	A	A	A	A	A	A	A
-	-	-	-	-	-	-	-	-	-	A	-	-	-	-	-	-	-	-	A	A	A	-	A	-	-	-	-	-	-	A	A	-	-	-	A	-	-	A	-	-	A	-	-	-	-	-	-	-	A
-	-	3.66	-	-	6.215	2.6932	-110.335	A	A	A	A	A	A	A	A	A	A	A	A	A	A	A	A	A	A	A	A	A	A	A	A	A	A	A	H	H	H	H	H	H	H	H	H	H	H
-	-	-	-	-	-	-	-	-	-	H	-	-	-	-	-	-	-	-	H	H	H	-	H	-	-	-	-	-	-	H	H	-	-	-	H	-	-	H	-	-	H	-	-	-	-	-	-	-	H
-	-	-	-	-	-	-	-	-	-	A	-	-	-	-	-	-	-	-	A	A	A	-	A	-	-	-	-	-	-	A	A	-	-	-	H	-	-	H	-	-	H	-	-	-	-	-	-	-	H
-	-	3.037	-	-	5.825	1.6963	-194.2	A	A	A	A	A	A	A	A	A	A	A	A	A	A	A	A	A	A	A	A	A	A	A	A	A	A	A	A	A	A	A	A	A	A	A	A	A	A	A	A
-	-	6.084	-	-	6.29	6.1345	199.679	H	H	H	H	H	H	H	H	H	H	H	H	H	H	H	H	H	H	H	H	H	H	H	H	H	H	H	H	H	H	H	H	H	H	H	H	H	H	H	H	H	H
-	-	4.094	-	-	6.4	4.344	-13.7478	A	A	A	A	A	A	A	A	A	A	A	A	A	A	A	A	A	A	A	A	A	A	A	A	A	A	A	A	A	A	A	A	A	A	H	H	H	H	H	H	H	H
-	-	-	-	-	-	-	-	-	-	A	-	-	-	-	-	-	-	-	A	A	-	-	A	-	-	-	-	-	-	A	A	-	-	-	A	-	-	A	-	-	-	-	-	-	-	-	-	-	A
-	-	-	-	-	-	-	-	A	A	A	A	A	A	A	A	A	A	A	A	A	A	A	A	A	A	A	A	A	A	A	A	A	A	A	A	A	A	A	A	A	A	A	A	A	A	A	A	A	A
-	-	4.264	-	-	5.69	5.3125	10.6587	-	-	-	-	-	-	-	-	-	-	-	-	-	-	-	-	-	-	-	-	-	-	-	-	-	-	-	-	-	-	-	-	-	-	-	-	-	-	-	-	-
-	-	-	-	-	-	-	-	-	-	H	-	-	-	-	-	-	-	-	H	H	H	-	H	-	-	-	-	-	-	H	H	-	-	-	H	-	-	H	-	-	H	-	-	-	-	-	-	-	A
-	-	6.06	-	-	6.15	4.6	98.678	H	H	H	H	H	H	H	H	H	H	H	H	H	H	H	H	H	H	H	H	H	H	H	H	H	H	H	H	H	H	H	H	H	H	H	H	H	H	H	H	H	H
-	-	3.47	-	-	4.915	2.8	-192.902	A	A	A	A	A	A	A	A	A	A	A	A	A	A	A	A	A	A	A	A	A	A	A	A	A	A	A	A	A	A	A	A	A	A	A	A	A	A	A	A	A
-	-	4.257	-	-	6	5.7125	51.4228	H	H	H	H	H	H	H	H	H	H	H	H	H	H	H	H	H	H	H	H	H	H	H	H	H	H	H	H	H	H	H	H	H	H	H	H	H	H	H	H	H	H
-	-	-	-	-	-	-	-	-	-	H	-	-	-	-	-	-	-	-	H	H	H	-	H	-	-	-	-	-	-	H	H	-	-	-	H	-	-	H	-	-	H	-	-	-	-	-	-	-	H
-	-	-	-	-	-	-	-	-	-	H	-	-	-	-	-	-	-	-	H	H	H	-	H	-	-	-	-	-	-	H	H	-	-	-	H	-	-	H	-	-	H	-	-	-	-	-	-	-	H
-	-	-	-	-	-	-	-	-	-	H	-	-	-	-	-	-	-	-	H	H	H	-	H	-	-	-	-	-	-	H	H	-	-	-	H	-	-	H	-	-	H	-	-	-	-	-	-	-	A
-	-	2.12	-	-	5.6	3.9875	-156.811	A	A	A	A	A	A	A	A	A	A	A	A	A	A	A	A	A	A	A	A	A	A	A	A	A	A	A	A	A	A	A	A	A	A	A	A	A	A	A	A
-	-	5.457	-	-	6.5	6.3072	182.024	A	A	A	A	A	A	A	A	A	A	A	A	A	A	A	A	A	A	A	A	A	A	A	A	A	A	A	A	A	A	A	A	A	A	A	A	A	A	A	A	A	A
-	-	2.554	-	-	3.99	5	-174.987	-	-	-	-	-	-	-	-	-	-	-	-	-	-	-	-	-	-	-	-	-	-	-	-	-	-	-	-	-	-	-	-	-	-	-	-	-	-	-	-	-
-	-	-	-	-	-	-	-	-	-	A	-	-	-	-	-	-	-	-	A	A	A	-	A	-	-	-	-	-	-	A	A	-	-	-	A	-	-	A	-	-	A	-	-	-	-	-	-	-	A
-	-	-	-	-	-	-	-	-	-	A	-	-	-	-	-	-	-	-	A	A	A	-	A	-	-	-	-	-	-	A	A	-	-	-	A	-	-	A	-	-	A	-	-	-	-	-	-	-	H
-	-	-	-	-	-	-	-	-	-	A	-	-	-	-	-	-	-	-	A	A	A	-	A	-	-	-	-	-	-	A	A	-	-	-	A	-	-	A	-	-	A	-	-	-	-	-	-	-	H
-	-	6.044	-	-	5.7	4.7	78.6854	H	H	H	H	H	H	H	H	H	H	H	H	H	H	H	H	H	H	H	H	H	H	H	H	H	H	H	H	H	H	H	H	H	H	H	H	H	H	H	H	H	H
-	-	-	-	-	-	-	-	-	-	H	-	-	-	-	-	-	-	-	H	H	H	-	H	-	-	-	-	-	-	H	H	-	-	-	A	-	-	A	-	-	A	-	-	-	-	-	-	-	A
-	-	6.12	-	-	6.65	5.0875	158.396	A	A	A	A	A	A	A	A	A	A	A	A	A	A	A	A	A	A	A	A	A	A	A	A	A	A	A	A	A	A	A	A	A	A	A	A	A	A	A	H	H	H
-	-	-	-	-	-	-	-	-	-	A	-	-	-	-	-	-	-	-	A	A	A	-	A	-	-	-	-	-	-	A	A	-	-	-	A	-	-	A	-	-	A	-	-	-	-	-	-	-	A
-	-	5.31	-	-	6.5	4.4028	61.5489	H	H	H	H	H	H	H	H	H	H	H	H	H	H	H	H	H	H	H	H	H	H	H	H	H	H	H	H	H	H	H	H	H	H	H	H	H	H	H	H	H	H
-	-	-	-	-	-	-	-	-	-	A	-	-	-	-	-	-	-	-	A	A	A	-	A	-	-	-	-	-	-	A	A	-	-	-	A	-	-	A	-	-	A	-	-	-	-	-	-	-	A
-	-	3.827	-	-	5.45	2.875	-142.271	A	A	A	A	A	A	A	A	A	A	A	A	A	A	A	A	A	A	A	A	A	A	A	A	A	A	A	A	A	A	A	A	A	A	A	A	A	A	A	A	A
-	-	6.2	-	-	6.165	5.975	189.813	H	H	H	H	H	H	H	H	H	H	H	H	H	H	H	H	H	H	H	H	H	H	H	H	H	H	H	H	H	H	H	H	H	H	H	H	H	H	H	H	H
-	-	6.9	-	-	6	6.075	217.335	A	A	A	A	A	A	A	A	A	A	A	A	A	A	A	A	A	A	A	A	A	A	A	A	A	A	A	A	A	A	A	A	A	A	A	A	A	A	A	A	A	A
-	-	-	-	-	-	-	-	-	-	A	-	-	-	-	-	-	-	-	A	A	A	-	A	-	-	-	-	-	-	A	A	-	-	-	A	-	-	A	-	-	A	-	-	-	-	-	-	-	A
-	-	-	-	-	-	-	-	-	-	A	-	-	-	-	-	-	-	-	A	A	A	-	A	-	-	-	-	-	-	A	A	-	-	-	A	-	-	A	-	-	A	-	-	-	-	-	-	-	A
-	-	4.42	-	-	5.8	3.0083	-87.4866	A	A	A	A	A	A	A	A	A	A	A	A	A	A	A	A	A	A	A	A	A	A	A	A	A	A	A	A	A	A	A	A	A	A	A	A	A	A	A	A	A
-	-	-	-	-	-	-	-	-	-	H	-	-	-	-	-	-	-	-	H	H	H	-	H	-	-	-	-	-	-	H	H	-	-	-	H	-	-	H	-	-	H	-	-	-	-	-	-	-	H
-	-	7.084	-	-	6.525	6.725	286.4	H	H	H	H	H	H	H	H	H	H	H	H	H	H	H	H	H	H	H	H	H	H	H	H	H	H	H	H	H	H	H	H	H	H	H	H	H	H	H	H	H	H
-	-	4.76	-	-	5.95	2.1643	-89.0445	H	H	H	H	H	H	H	H	H	H	H	H	H	H	H	H	H	H	H	H	H	H	H	H	H	H	H	H	H	H	H	H	H	H	H	H	H	H	H	H	H	H
-	-	-	-	-	-	-	-	-	-	H	-	-	-	-	-	-	-	-	H	H	H	-	H	-	-	-	-	-	-	H	H	-	-	-	H	-	-	H	-	-	H	-	-	-	-	-	-	-	H
5.4461	3.6741	3.774	-	-	3.375	4.3375	-166.807	A	A	A	A	A	A	A	A	A	A	A	A	A	A	A	A	A	A	A	A	A	A	A	A	A	A	A	A	A	A	A	A	A	A	A	A	H	H	H	H	H	H
6.5315	3.608	4.937	-	-	-	3.775	-39.6985	A	A	A	A	A	A	A	A	A	A	A	A	A	A	A	A	A	A	A	A	A	-	A	A	A	A	A	A	A	A	A	A	A	A	A	A	A	A	A	A	A	A
-	-	3.887	-	-	4.705	4.0973	-132.924	H	H	H	H	H	H	H	H	H	H	H	H	H	H	H	H	H	H	H	H	H	H	H	H	H	H	H	H	H	-	H	H	H	H	H	H	H	H	H
-	-	-	-	-	-	-	-	-	-	A	-	-	-	-	-	-	-	-	A	A	A	-	A	-	-	-	-	-	-	A	A	-	-	-	A	-	-	A	-	-	A	-	-	-	-	-	-	-	A
-	-	-	-	-	-	-	-	-	-	A	-	-	-	-	-	-	-	-	A	A	A	-	A	-	-	-	-	-	-	A	A	-	-	-	A	-	-	A	-	-	A	-	-	-	-	-	-	-	A
-	-	4.104	-	-	6.29	6.4591	104.39	H	-	A	-	-	-	A	-	-	-	-	A	A	A	A	A	A	A	A	A	A	A	A	A	A	A	A	A	A	A	A	A	A	A	A	A	A	A	A	A
-	-	-	-	-	-	-	-	-	-	A	-	-	-	-	-	-	-	-	A	A	A	-	A	-	-	-	-	-	-	A	A	-	-	-	A	-	-	A	-	-	A	-	-	-	-	-	-	-	A
-	-	-	-	-	-	-	-	-	-	H	-	-	-	-	-	-	-	-	H	H	H	-	H	-	-	-	-	-	-	H	H	-	-	-	H	-	-	H	-	-	H	-	-	-	-	-	-	-	H
-	-	3.277	-	-	5.575	1.2701	-214.712	A	A	A	A	A	A	A	A	A	A	A	A	A	A	A	A	A	A	A	A	A	A	A	A	A	A	A	A	A	A	A	A	A	A	A	A	A	A
-	-	-	-	-	-	-	-	-	-	A	-	-	-	-	-	-	-	-	A	A	A	-	A	-	-	-	-	-	-	A	A	-	-	-	A	-	-	A	-	-	A	-	-	-	-	-	-	-	A
-	-	4.21	-	-	6.025	4.4885	-19.7196	H	H	H	H	H	H	H	H	H	H	H	H	H	H	H	H	H	H	H	H	H	H	H	H	H	H	H	H	H	H	H	H	H	H	H	H	H	H	H	H	H
-	-	3.344	-	-	4.945	3.7993	-153.696	A	A	A	A	A	A	A	A	A	A	A	A	A	A	A	A	A	A	A	A	A	A	A	A	A	A	A	A	A	A	A	A	A	A	A	A	A	A	A	A	A
-	-	-	-	-	-	-	-	-	-	A	-	-	-	-	-	-	-	-	A	A	A	-	A	-	-	-	-	-	-	A	A	-	-	-	H	-	-	H	-	-	H	-	-	-	-	-	-	-	H
-	-	4.694	-	-	6.115	4.6152	18.7077	A	A	A	A	A	A	A	A	A	A	A	A	A	A	A	A	A	A	A	A	A	A	A	A	A	A	A	A	A	A	A	A	A	A	A	A	A	A	A	A	A	A
-	-	4.464	-	-	3.43	4.25	-157.59	A	A	A	A	A	A	A	A	A	A	A	A	A	A	A	A	A	A	A	A	A	A	A	A	A	A	A	A	A	A	A	A	A	A	A	A	A	A	A	A	A	A
-	-	-	-	-	-	-	-	-	-	A	-	-	-	-	-	-	-	-	A	A	A	-	A	-	-	-	-	-	-	A	A	-	-	-	A	-	-	A	-	-	A	-	-	-	-	-	-	-	A
-	-	6.394	-	-	7	5.1125	188.515	A	A	A	A	A	A	A	A	A	A	A	A	A	A	A	A	A	A	A	A	A	A	A	A	A	A	A	A	A	A	A	A	A	A	A	A	A	A	A	A	A	A
-	-	4.327	-	-	6.125	4.7286	6.24479	A	A	A	A	A	A	A	A	A	A	A	A	A	A	A	A	A	A	A	A	A	A	A	A	A	A	A	A	A	A	A	A	A	A	A	A	A	A	A	A	A	A
-	-	-	-	-	-	-	-	-	-	H	-	-	-	-	-	-	-	-	H	A	A	-	A	-	-	-	-	-	-	A	A	-	-	-	A	-	-	A	-	-	A	-	-	-	-	-	-	-	A
-	-	-	-	-	-	-	-	-	-	H	-	-	-	-	-	-	-	-	H	H	H	-	H	-	-	-	-	-	-	H	H	-	-	-	H	-	-	H	-	-	H	-	-	-	-	-	-	-	H
-	-	-	-	-	-	-	-	-	-	A	-	-	-	-	-	-	-	-	A	A	A	-	A	-	-	-	-	-	-	A	A	-	-	-	A	-	-	A	-	-	A	-	-	-	-	-	-	-	A
-	-	-	-	-	7.2	5.478	162.907	H	H	H	H	H	H	H	H	H	H	H	H	H	H	H	H	H	H	H	H	H	H	H	H	H	H	H	H	H	H	H	H	H	H	H	H	H	H	H	H	H	H
-	-	-	-	-	-	-	-	-	-	A	-	-	-	-	-	-	-	-	A	A	A	-	A	-	-	-	-	-	-	A	A	-	-	-	A	-	-	A	-	-	A	-	-	-	-	-	-	-	A
-	-	-	-	-	-	-	-	-	-	H	-	-	-	-	-	-	-	-	H	H	H	-	H	-	-	-	-	-	-	H	H	-	-	-	H	-	-	H	-	-	H	-	-	-	-	-	-	-	H
-	-	6.244	-	-	5.775	5.475	138.923	A	A	A	A	A	A	A	A	A	A	A	A	A	A	A	A	A	A	A	A	A	A	A	A	A	A	A	A	A	A	A	A	A	A	A	A	A	A	A	A	A	A
-	-	3.104	-	-	4.9	3.5375	-178.881	H	H	H	H	H	H	H	H	H	H	H	H	H	H	H	H	H	H	H	H	H	H	H	H	H	H	H	H	H	H	H	H	H	H	A	A	A	A
-	-	6.42	-	-	5.35	5.7	137.105	A	A	A	A	A	A	A	A	A	A	A	A	A	A	A	A	A	A	A	A	A	A	A	A	A	A	A	A	A	A	A	A	A	A	A	A	A	A	A	A	A	A
-	-	-	-	-	-	-	-	-	-	A	-	-	-	-	-	-	-	-	A	A	A	-	A	-	-	-	-	-	-	A	A	-	-	-	A	-	-	A	-	-	A	-	-	-	-	-	-	-	A
-	-	7.707	-	-	6.275	6.1605	254.724	A	A	A	A	A	A	A	A	A	A	A	A	A	A	A	A	A	A	A	A	A	A	A	A	A	A	A	A	A	A	A	A	A	A	A	A	A	A	A	A	A	A
-	-	-	-	-	-	-	-	-	-	A	-	-	-	-	-	-	-	-	A	A	A	-	A	-	-	-	-	-	-	A	A	-	-	-	A	-	-	A	-	-	A	-	-	-	-	-	-	-	A
-	-	-	-	-	-	-	-	-	-	A	-	-	-	-	-	-	-	-	A	A	A	-	A	-	-	-	-	-	-	A	A	-	-	-	A	-	-	A	-	-	A	-	-	-	-	-	-	-	A
-	-	6.05	-	-	6.425	4.447	104.909	A	A	A	A	A	A	A	A	A	A	A	A	A	A	A	A	A	A	A	A	A	A	A	A	A	A	A	A	A	A	A	A	A	A	A	A	H	H	H	H	H	H
-	-	-	-	-	-	-	-	-	-	A	-	-	-	-	-	-	-	-	A	A	A	-	A	-	-	-	-	-	-	A	A	-	-	-	A	-	-	A	-	-	A	-	-	-	-	-	-	-	A
-	-	-	-	-	-	-	-	-	-	H	-	-	-	-	-	-	-	-	H	H	H	-	H	-	-	-	-	-	-	H	H	-	-	-	H	-	-	H	-	-	H	-	-	-	-	-	-	-	A
-	-	-	-	-	-	-	-	-	-	H	-	-	-	-	-	-	-	-	H	H	H	-	H	-	-	-	-	-	-	H	H	-	-	-	H	-	-	H	-	-	H	-	-	-	-	-	-	-	H
-	-	6.054	-	-	6.275	4.2949	90.1097	H	H	H	H	H	H	H	H	H	H	H	H	H	H	H	H	H	H	H	H	H	H	H	H	H	H	H	H	H	H	H	H	H	H	H	H	H	H	H	H	H
-	-	2.724	-	-	3.8	4.75	-188.228	H	H	H	H	H	H	H	H	H	H	H	H	H	H	H	H	H	H	H	H	H	H	H	H	H	H	H	H	H	H	H	H	H	H	H	H	H	H	H	H	H	H
-	-	5.487	-	-	6.55	3.05	15.592	-	-	-	-	-	-	-	-	-	-	-	-	-	-	-	-	-	-	-	-	-	A	-	-	-	-	-	-	-	A	-	-	-	-	-	-	-	-	A	-	-	-
-	-	6.489	-	-	6.275	5.6	189.294	A	A	A	A	A	A	A	A	A	A	A	A	A	A	A	A	A	A	A	A	A	A	A	A	A	A	A	A	A	A	A	A	A	A	A	A	A	A	A	A	A	A
-	-	-	-	-	-	-	-	A	A	A	A	A	A	A	A	A	A	A	A	A	A	A	A	A	A	A	A	A	-	A	A	A	A	A	A	A	-	A	A	A	A	A	A	A	A	-	A	A	A
-	-	-	-	-	-	-	-	-	-	A	-	-	-	-	-	-	-	-	A	A	A	-	A	-	-	-	-	-	-	A	A	-	-	-	A	-	-	A	-	-	A	-	-	-	-	-	-	-	A
-	-	-	-	-	-	-	-	-	-	A	-	-	-	-	-	-	-	-	A	A	A	-	A	-	-	-	-	-	-	A	A	-	-	-	A	-	-	A	-	-	A	-	-	-	-	-	-	-	A
-	-	-	-	-	-	-	-	-	-	H	-	-	-	-	-	-	-	-	H	H	H	-	H	-	-	-	-	-	-	H	H	-	-	-	H	-	-	A	-	-	A	-	-	-	-	-	-	-	A
-	-	4.934	-	-	-	-	15.4111	A	A	A	A	A	A	A	A	A	A	A	A	A	A	A	A	A	A	A	A	A	A	A	A	-	A	A	A	A	A	A	A	A	A	A	A	A	A	A	A	A	A
[truncated: 3,725 more columns]

## Sheet: Controlled environment expts
Gt - total distance grown	La - lesion area	Lal - leaf lamina length	Pl - leaf petiole length
3.60411	1.01133	7.74974	7.67091
2.72527	1.00253	6.8171	7.08771
-999	-999	-999	-999
2.88122	0.882662	6.55964	6.15771
-999	-999	-999	-999
2.24527	0.707521	7.77986	6.26737
2.31888	0.736768	6.22307	6.75836
2.29283	0.798362	6.79875	6.06004
3.25808	0.814384	7.42441	5.45143
-999	-999	-999	-999
-999	-999	-999	-999
-999	-999	-999	-999
-999	-999	-999	-999
-999	-999	-999	-999
-999	-999	-999	-999
2.03829	0.629108	7.06438	6.75391
2.11689	0.794125	5.94302	5.75243
3.0165	1.09442	7.28324	7.93256
2.71548	0.756791	6.47788	6.77393
-999	-999	-999	-999
2.44943	0.860848	5.99201	6.60696
-999	-999	-999	-999
-999	-999	-999	-999
-999	-999	-999	-999
2.74465	0.936823	6.04896	6.26813
-999	-999	-999	-999
-999	-999	-999	-999
2.49501	0.897762	6.78751	6.64518
2.26157	0.884188	7.39427	6.55389
2.48357	0.700103	6.15101	6.08847
2.45819	0.856877	6.57513	6.79325
2.88657	0.839958	7.93177	7.84139
2.55328	0.753438	6.48376	5.84697
-999	-999	-999	-999
-999	-999	-999	-999
3.16365	0.857159	7.17129	7.68893
2.23158	0.692003	6.44408	6.46175
-999	-999	-999	-999
2.11937	0.76716	6.04376	4.66292
-999	-999	-999	-999
-999	-999	-999	-999
3.32525	0.816814	6.71019	6.94697
2.77207	0.92102	6.18791	7.25786
2.43274	0.916444	7.29149	6.41627
1.9166	0.661364	5.57273	5.3673
-999	-999	-999	-999
1.45652	0.745627	7.34795	7.56023
3.7011	1.14514	7.2661	7.44031
2.51288	0.786671	7.11616	6.05001
2.59806	0.879233	5.89076	5.22275
2.19653	0.82126	6.22861	4.52969
3.27656	0.92529	7.09694	7.06477
-999	-999	-999	-999
-999	-999	-999	-999
2.92055	0.834327	7.26484	6.79541
-999	-999	-999	-999
2.22034	0.626605	6.33131	5.87569
-999	-999	-999	-999
2.87402	0.818159	6.44378	7.07807
2.64488	0.718576	7.23987	8.4557
2.64594	0.948495	7.4285	6.87373
-999	-999	-999	-999
1.66623	0.635866	5.89626	6.05388
-999	-999	-999	-999
1.905	0.724738	6.10884	6.04675
-999	-999	-999	-999
2.7961	0.819951	7.67497	6.58277
-999	-999	-999	-999
2.21802	0.642058	5.75545	5.00623
2.26689	0.830737	6.49799	5.89278
2.4719	0.930979	8.22562	8.37171
-999	-999	-999	-999
-999	-999	-999	-999
2.06206	0.658121	6.59609	6.59993
2.99845	0.989936	7.09084	7.16427
-999	-999	-999	-999
-999	-999	-999	-999
-999	-999	-999	-999
-999	-999	-999	-999
1.04606	0.726745	6.63079	6.74878
2.0291	0.75554	6.84931	7.77425
-999	-999	-999	-999
-999	-999	-999	-999
3.68374	1.09834	7.12992	7.34265
2.42434	0.669104	6.66923	6.79155
2.19359	0.736257	6.29753	6.32865
1.42815	0.443572	7.29968	7.48313
2.93215	0.943498	6.38615	6.75917
2.14596	0.903992	7.17486	7.01695
3.0715	0.866147	7.23333	6.83544
-999	-999	-999	-999
1.98795	0.637489	6.10727	5.16995
2.82021	0.805934	5.90909	6.493
-999	-999	-999	-999
3.19318	0.870364	6.22323	6.15191
3.05873	0.960748	8.60032	8.60211
3.24534	0.811051	6.75153	8.66537
-999	-999	-999	-999
1.98052	0.601206	6.78045	7.24373
2.89884	1.1098	7.11284	7.39461
2.4637	0.887866	6.61785	6.75497
-999	-999	-999	-999
-999	-999	-999	-999
2.73007	0.824395	5.73436	5.22558
-999	-999	-999	-999
2.9175	0.937495	6.29634	5.65925
-999	-999	-999	-999
3.0622	0.778978	6.96252	6.81529
-999	-999	-999	-999
-999	-999	-999	-999
-999	-999	-999	-999
-999	-999	-999	-999
-999	-999	-999	-999
1.70364	0.678802	6.24896	7.04981
1.76481	0.587357	5.7837	5.84669
3.07688	0.783944	5.69385	5.55577
2.50808	0.778135	7.07441	6.55143
2.80479	0.784951	5.80597	5.39563
2.14007	0.782544	6.72142	6.89051
1.54596	0.616248	6.69986	7.04195
3.1184	0.950857	6.56284	6.14952
1.88319	0.710597	7.27513	7.28075
3.24217	0.894262	6.43298	7.00831
2.80771	0.933121	5.29659	5.068
3.04452	0.925484	7.38579	8.35841
3.02371	0.866519	6.50268	5.0691
1.86205	0.55489	6.49617	6.47799
2.13911	0.714638	7.57137	7.62773
2.15853	0.689826	9.12957	8.74926
2.04638	0.862634	8.45511	8.47343
-999	-999	-999	-999
2.72882	0.739168	4.48092	4.03286
2.79694	0.854775	6.12684	6.54609
3.2556	0.881218	7.14624	7.36307
2.89738	0.933157	6.68452	6.07302
-999	-999	-999	-999
-999	-999	-999	-999
2.32883	0.744378	6.23289	6.21506
2.44202	0.817309	6.46046	6.1998
-999	-999	-999	-999
2.42455	0.884794	5.54617	4.72799
-999	-999	-999	-999
2.9415	0.915493	5.99574	6.24506
-999	-999	-999	-999
-999	-999	-999	-999
1.64366	0.67475	5.84386	5.77544
2.31509	0.757951	6.85619	7.49973
-999	-999	-999	-999
-999	-999	-999	-999
-999	-999	-999	-999
2.06965	0.643454	6.60374	7.41595
1.7893	0.587435	7.33898	7.4526
-999	-999	-999	-999
-999	-999	-999	-999
-999	-999	-999	-999
-999	-999	-999	-999
-999	-999	-999	-999
2.77025	0.76918	5.9411	5.75281
-999	-999	-999	-999
2.40411	0.788148	5.49295	4.74448
1.90963	0.66779	6.00692	5.75431
2.18131	0.728328	6.06107	5.37842
-999	-999	-999	-999
2.61464	0.926913	6.85777	7.12104
-999	-999	-999	-999
-999	-999	-999	-999
-999	-999	-999	-999
-999	-999	-999	-999
1.24275	0.570005	6.67244	6.1229
3.627	1.02992	8.3897	9.09476
-999	-999	-999	-999
2.96859	0.921672	6.96003	6.44115
-999	-999	-999	-999
-999	-999	-999	-999
-999	-999	-999	-999
2.19478	0.826882	5.96487	5.27411
-999	-999	-999	-999
-999	-999	-999	-999
-999	-999	-999	-999
2.93923	0.879512	8.91498	8.19311
3.29257	0.972284	7.82186	7.98808
1.88249	0.594014	6.6878	5.83679
-999	-999	-999	-999
-999	-999	-999	-999
1.54452	0.489024	6.76079	7.84591
3.23187	0.935262	5.75626	4.86292
-999	-999	-999	-999
-999	-999	-999	-999
-999	-999	-999	-999
2.86561	0.882988	6.07033	5.40881
-999	-999	-999	-999
2.41902	0.771516	7.31045	7.27273
3.03284	0.862732	6.58903	5.32787
-999	-999	-999	-999
1.69042	0.617297	7.04431	6.31172
2.40315	0.739202	7.56218	7.17063
2.30355	0.990438	7.27291	7.47453
-999	-999	-999	-999
2.51248	0.739094	5.79864	5.34659
-999	-999	-999	-999
-999	-999	-999	-999
2.53498	0.757096	7.84047	8.02267
2.66205	0.807798	6.24139	6.11768
2.24778	0.775242	6.01443	6.41434
3.0555	0.899635	6.72771	7.39122
2.57384	0.979802	6.90034	6.46961
1.93594	0.732953	5.55812	5.24959
-999	-999	-999	-999
-999	-999	-999	-999
-999	-999	-999	-999
-999	-999	-999	-999
-999	-999	-999	-999
2.47319	0.782383	5.23546	4.7998
3.2454	0.986477	7.69528	7.96953
2.35079	0.895356	8.46438	8.05391
2.64938	0.74183	6.97425	6.60042
1.65244	0.601625	6.81648	7.98063
2.49064	0.844164	7.40381	7.17459
-999	-999	-999	-999
3.247	0.918488	8.03495	8.10103
2.91872	0.862031	5.68464	4.77021
2.52492	0.761883	6.12518	5.34722
1.42344	0.649176	6.27062	6.69959
3.59408	1.01608	6.46908	5.41175
2.32443	0.670981	5.64201	5.09446
-999	-999	-999	-999
1.45732	0.531913	6.92269	6.99861
3.53069	0.896451	7.46534	8.59484
2.65026	0.775878	8.03041	8.68666
3.077	0.850767	6.5147	5.58226
-999	-999	-999	-999
1.74181	0.65963	5.98042	5.14054
2.07013	0.670892	5.38727	5.1862
2.78621	0.838083	5.74231	5.34767
2.25803	0.773007	6.1492	4.98009
-999	-999	-999	-999
1.65026	0.619795	5.33041	5.33666
-999	-999	-999	-999
2.51507	0.840737	6.12142	5.05301
2.69134	0.755908	7.41981	7.3444
-999	-999	-999	-999
2.36896	0.855774	7.30626	7.13291
3.12196	0.949852	6.7044	6.94074
2.51035	0.880713	6.81529	7.49212
2.72883	0.808189	6.33289	6.37756
-999	-999	-999	-999
2.35963	0.673322	5.98964	5.73149
-999	-999	-999	-999
2.65398	0.944875	7.35729	5.87353
-999	-999	-999	-999
-999	-999	-999	-999
2.54272	0.914181	5.90561	5.70818
-999	-999	-999	-999
2.84346	0.629294	6.70032	6.67287
2.70436	0.753779	6.49703	5.80662
2.75364	0.778929	5.94896	4.91231
2.79779	0.87855	8.37025	7.67692
2.96868	1.09694	6.84466	5.51748
2.43704	0.875408	5.73768	5.88857
3.02966	0.945948	6.91353	6.16076
2.89286	0.805442	7.78555	7.79305
-999	-999	-999	-999
3.12318	0.86448	5.9153	5.76662
3.71361	1.114	7.03632	7.05499
3.35678	0.858627	7.82378	7.48031
3.2952	1.02099	7.33887	6.64081
2.9166	0.784443	5.9909	5.71089
1.94862	0.761735	6.50784	5.89517
2.56686	0.708038	6.18052	5.84627
2.54465	0.738562	6.73615	6.83417
2.17774	0.758929	6.92536	6.57035
1.91492	0.626898	6.16776	4.98657
2.73736	0.835307	5.54894	6.16352
2.44482	0.792739	5.29769	5.98611
2.98912	0.873578	7.20197	6.37216
2.9704	0.920841	6.54528	6.96953
2.48652	0.779826	5.26878	4.47807
2.8658	0.875573	6.1959	5.9261
2.38215	0.73139	5.87396	5.63063
2.36288	0.838589	6.54116	6.21251
1.69582	0.553272	7.2021	7.33571
1.79871	0.582191	8.11518	10.5441
3.39006	0.946273	6.27773	4.56442
2.58964	0.819445	7.34527	6.72104
1.61091	0.542919	4.5452	3.54083
-999	-999	-999	-999
1.73457	0.570019	7.42541	5.72036
2.6549	0.757162	7.84593	6.97493
1.8605	0.678526	7.83867	7.31262
2.50188	0.697869	6.83135	5.78077
1.22303	0.455262	7.32828	6.50755
2.8448	0.799963	7.60808	6.77253
-999	-999	-999	-999
2.20188	0.599835	7.8744	7.49112
1.27984	0.545333	5.34922	5.119
